# Supplementary material for: Reversible polymer-gel transition for ultra-stretchable chip-integrated circuits through self-soldering and self-coating and self-healing
Source: Nat Commun. 2021 Aug 3;12:4666. doi: 10.1038/s41467-021-25008-5 (PMC8333313; doi:10.1038/s41467-021-25008-5)
Supplement: Supplementary file 12 — Source Data [file 41467_2021_25008_MOESM12_ESM.xlsx]

## Sheet: 2a
Sample #1				Sample #2				Sample #3				Sample #4				Sample #5				Sample #6
Strain (%)	Measured Resistance (Ω)	Removing SMD Resistor value	R/R0	Strain (%)	Measured Resistance (Ω)	Removing SMD Resistor value	R/R0	Strain (%)	Measured Resistance (Ω)	Removing SMD Resistor value	R/R0	Strain (%)	Measured Resistance (Ω)	Removing SMD Resistor value	R/R0	Strain (%)	Measured Resistance (Ω)	Removing SMD Resistor value	R/R0	Strain (%)	Measured Resistance (Ω)	Removing SMD Resistor value	R/R0
0	36.3706	6.3706	1	0	36.7743	6.7743	1	0	33.6719	3.6719	1	0	35.3414	5.3414	1	0	32.6271	2.6271	1	0	32.6122	2.6122	1																Histogram
0.0003	36.3704	6.3704	0.999969	0.0003	36.7774	6.7774	1.00046	0.0003	33.6712	3.6712	0.999809	0.0004	35.3403	5.3403	0.999794	0.0003	32.6253	2.6253	0.999315	0.0004	32.6104	2.6104	0.999311															500-700%	9
0.0075	36.3702	6.3702	0.999937	0.0067	36.7777	6.7777	1.0005	0.0072	33.6638	3.6638	0.997794	0.0087	35.3392	5.3392	0.999588	0.007	32.6217	2.6217	0.997945	0.0083	32.6118	2.6118	0.999847															700-900%	2
0.0283	36.3705	6.3705	0.999984	0.0267	36.7774	6.7774	1.00046	0.0286	33.6586	3.6586	0.996378	0.0313	35.3399	5.3399	0.999719	0.0273	32.6201	2.6201	0.997335	0.0297	32.6131	2.6131	1.00034															700-800%	1
0.05	36.3713	6.3713	1.00011	0.047	36.7752	6.7752	1.00013	0.0499	33.657	3.657	0.995942	0.0556	35.341	5.341	0.999925	0.0476	32.6237	2.6237	0.998706	0.0513	32.6124	2.6124	1.00008															800-900%	1
0.089	36.3736	6.3736	1.00047	0.0834	36.7744	6.7744	1.00001	0.0881	33.6568	3.6568	0.995888	0.0996	35.3429	5.3429	1.00028	0.0837	32.6251	2.6251	0.999239	0.0906	32.61	2.61	0.999158															900-1000%	2
0.1443	36.3736	6.3736	1.00047	0.1381	36.775	6.775	1.0001	0.1462	33.6557	3.6557	0.995588	0.1598	35.344	5.344	1.00049	0.1389	32.6215	2.6215	0.997868	0.1476	32.6066	2.6066	0.997856															1000-1100%	2
0.1991	36.3723	6.3723	1.00027	0.1935	36.777	6.777	1.0004	0.2048	33.6574	3.6574	0.996051	0.2185	35.3419	5.3419	1.00009	0.196	32.6195	2.6195	0.997107	0.2039	32.6076	2.6076	0.998239
0.2487	36.3707	6.3707	1.00002	0.2416	36.7771	6.7771	1.00041	0.2552	33.6589	3.6589	0.99646	0.2711	35.3411	5.3411	0.999944	0.2466	32.6242	2.6242	0.998896	0.2535	32.6097	2.6097	0.999043
0.2925	36.3781	6.3781	1.00118	0.2855	36.7685	6.7685	0.999144	0.3022	33.6601	3.6601	0.996786	0.32	35.3392	5.3392	0.999588	0.2932	32.6463	2.6463	1.00731	0.3004	32.6148	2.6148	1.001
0.3352	36.3934	6.3934	1.00358	0.3286	36.7606	6.7606	0.997978	0.348	33.6599	3.6599	0.996732	0.3686	35.3541	5.3541	1.00238	0.3379	32.659	2.659	1.01214	0.3455	32.6237	2.6237	1.0044
0.3797	36.3996	6.3996	1.00455	0.3712	36.7568	6.7568	0.997417	0.3943	33.6671	3.6671	0.998693	0.418	35.4137	5.4137	1.01354	0.3824	32.6595	2.6595	1.01233	0.3898	32.6276	2.6276	1.0059
0.4244	36.4014	6.4014	1.00483	0.4143	36.7595	6.7595	0.997815	0.4412	33.6893	3.6893	1.00474	0.4659	35.4486	5.4486	1.02007	0.4278	32.6585	2.6585	1.01195	0.4352	32.6308	2.6308	1.00712
0.468	36.4027	6.4027	1.00504	0.4575	36.7647	6.7647	0.998583	0.4872	33.7029	3.7029	1.00844	0.5129	35.4575	5.4575	1.02174	0.4722	32.6736	2.6736	1.0177	0.48	32.6291	2.6291	1.00647
0.5122	36.4169	6.4169	1.00727	0.5	36.7995	6.7995	1.00372	0.5319	33.7066	3.7066	1.00945	0.5606	35.4527	5.4527	1.02084	0.5161	32.7076	2.7076	1.03064	0.5246	32.6403	2.6403	1.01076
0.5564	36.4376	6.4376	1.01052	0.5429	36.823	6.823	1.00719	0.577	33.7048	3.7048	1.00896	0.6079	35.4603	5.4603	1.02226	0.5605	32.7232	2.7232	1.03658	0.5697	32.6771	2.6771	1.02484
0.6002	36.4483	6.4483	1.0122	0.5866	36.8301	6.8301	1.00824	0.622	33.7031	3.7031	1.0085	0.6548	35.5463	5.5463	1.03836	0.6045	32.7239	2.7239	1.03685	0.614	32.6961	2.6961	1.03212
0.6449	36.45	6.45	1.01246	0.6291	36.8297	6.8297	1.00818	0.6662	33.7031	3.7031	1.0085	0.7031	35.6073	5.6073	1.04978	0.6473	32.7206	2.7206	1.03559	0.6576	32.7007	2.7007	1.03388
0.69	36.4499	6.4499	1.01245	0.672	36.8254	6.8254	1.00754	0.7109	33.7038	3.7038	1.00869	0.7519	35.6251	5.6251	1.05311	0.6908	32.7257	2.7257	1.03753	0.7018	32.7002	2.7002	1.03369
0.7336	36.451	6.451	1.01262	0.7161	36.8242	6.8242	1.00737	0.7574	33.7024	3.7024	1.00831	0.7997	35.625	5.625	1.05309	0.734	32.7583	2.7583	1.04994	0.7465	32.7138	2.7138	1.03889
0.7771	36.4649	6.4649	1.0148	0.7593	36.852	6.852	1.01147	0.8029	33.7012	3.7012	1.00798	0.8481	35.6339	5.6339	1.05476	0.7762	32.7775	2.7775	1.05725	0.7905	32.7242	2.7242	1.04288
0.8216	36.4748	6.4748	1.01636	0.8017	36.8761	6.8761	1.01503	0.8486	33.7	3.7	1.00765	0.897	35.6938	5.6938	1.06598	0.8197	32.7874	2.7874	1.06102	0.8352	32.7257	2.7257	1.04345
0.8653	36.4787	6.4787	1.01697	0.845	36.8821	6.8821	1.01591	0.8952	33.6973	3.6973	1.00692	0.9445	35.7299	5.7299	1.07273	0.8652	32.7914	2.7914	1.06254	0.8812	32.7263	2.7263	1.04368
0.9085	36.4818	6.4818	1.01746	0.8879	36.8805	6.8805	1.01568	0.941	33.6924	3.6924	1.00558	0.9918	35.7372	5.7372	1.0741	0.9095	32.7902	2.7902	1.06208	0.9262	32.7279	2.7279	1.04429
0.9527	36.4858	6.4858	1.01808	0.9301	36.895	6.895	1.01782	0.9856	33.69	3.69	1.00493	1.0399	35.7354	5.7354	1.07376	0.9535	32.8103	2.8103	1.06973	0.9707	32.7328	2.7328	1.04617
0.9964	36.5119	6.5119	1.02218	0.9727	36.9098	6.9098	1.02	1.0312	33.6893	3.6893	1.00474	1.0875	35.7555	5.7555	1.07753	0.9984	32.8287	2.8287	1.07674	1.0161	32.7504	2.7504	1.05291
1.0396	36.5296	6.5296	1.02496	1.0162	36.9111	6.9111	1.02019	1.077	33.7158	3.7158	1.01196	1.1349	35.7938	5.7938	1.0847	1.0427	32.835	2.835	1.07914	1.0606	32.762	2.762	1.05735
1.0832	36.5339	6.5339	1.02563	1.0587	36.9073	6.9073	1.01963	1.1224	33.7511	3.7511	1.02157	1.1833	35.8124	5.8124	1.08818	1.0862	32.8353	2.8353	1.07925	1.1046	32.7646	2.7646	1.05834
1.1269	36.5323	6.5323	1.02538	1.1013	36.9099	6.9099	1.02002	1.1681	33.765	3.765	1.02535	1.2313	35.8152	5.8152	1.0887	1.1304	32.8409	2.8409	1.08138	1.1496	32.7629	2.7629	1.05769
1.1694	36.5334	6.5334	1.02555	1.144	36.9222	6.9222	1.02183	1.2139	33.7662	3.7662	1.02568	1.2782	35.8124	5.8124	1.08818	1.1745	32.8662	2.8662	1.09101	1.1942	32.7613	2.7613	1.05708
1.2123	36.5497	6.5497	1.02811	1.1856	36.9289	6.9289	1.02282	1.2582	33.7652	3.7652	1.02541	1.3257	35.8311	5.8311	1.09168	1.2181	32.8811	2.8811	1.09668	1.2381	32.7768	2.7768	1.06301
1.2559	36.5605	6.5605	1.02981	1.2272	36.9295	6.9295	1.02291	1.3029	33.7867	3.7867	1.03126	1.3728	35.8727	5.8727	1.09947	1.262	32.8843	2.8843	1.0979	1.2825	32.7906	2.7906	1.06829
1.2984	36.5615	6.5615	1.02997	1.2702	36.9264	6.9264	1.02245	1.3484	33.8643	3.8643	1.0524	1.4191	35.8908	5.8908	1.10286	1.3066	32.8839	2.8839	1.09775	1.3269	32.7955	2.7955	1.07017
1.3414	36.5597	6.5597	1.02968	1.3128	36.9259	6.9259	1.02238	1.3932	33.909	3.909	1.06457	1.4663	35.891	5.891	1.10289	1.3499	32.8827	2.8827	1.09729	1.3701	32.7948	2.7948	1.0699
1.3858	36.5644	6.5644	1.03042	1.3554	36.9378	6.9378	1.02414	1.4375	33.9202	3.9202	1.06762	1.5143	35.8881	5.8881	1.10235	1.3936	32.8974	2.8974	1.10289	1.4138	32.7961	2.7961	1.0704
1.4298	36.5725	6.5725	1.03169	1.3989	36.953	6.953	1.02638	1.4829	33.9175	3.9175	1.06689	1.5614	35.8995	5.8995	1.10449	1.4377	32.9102	2.9102	1.10776	1.4582	32.8125	2.8125	1.07668
1.4735	36.5749	6.5749	1.03207	1.4427	36.961	6.961	1.02756	1.5278	33.9653	3.9653	1.0799	1.609	35.9256	5.9256	1.10937	1.4806	32.9155	2.9155	1.10978	1.5012	32.823	2.823	1.0807
1.5186	36.5735	6.5735	1.03185	1.4854	36.9633	6.9633	1.0279	1.5725	34.0378	4.0378	1.09965	1.658	35.9367	5.9367	1.11145	1.523	32.9153	2.9153	1.1097	1.5445	32.8257	2.8257	1.08173
1.563	36.5728	6.5728	1.03174	1.5285	36.9641	6.9641	1.02802	1.6183	34.0653	4.0653	1.10714	1.7062	35.936	5.936	1.11132	1.5668	32.9345	2.9345	1.11701	1.5902	32.8233	2.8233	1.08081
1.6063	36.5739	6.5739	1.03191	1.5718	36.9723	6.9723	1.02923	1.6649	34.0667	4.0667	1.10752	1.7538	35.9343	5.9343	1.111	1.6105	32.9566	2.9566	1.12542	1.6356	32.8261	2.8261	1.08189
1.6503	36.5857	6.5857	1.03376	1.6141	36.9835	6.9835	1.03088	1.7104	34.0702	4.0702	1.10847	1.8026	35.9458	5.9458	1.11315	1.6544	32.9648	2.9648	1.12854	1.6799	32.8338	2.8338	1.08483
1.6944	36.6009	6.6009	1.03615	1.6564	36.9889	6.9889	1.03168	1.7561	34.1495	4.1495	1.13007	1.8502	35.9717	5.9717	1.118	1.6992	32.9645	2.9645	1.12843	1.7251	32.8394	2.8394	1.08698
1.738	36.6078	6.6078	1.03723	1.6999	36.9902	6.9902	1.03187	1.8021	34.2096	4.2096	1.14644	1.8965	35.9858	5.9858	1.12064	1.7442	32.9611	2.9611	1.12714	1.7705	32.8406	2.8406	1.08744
1.7814	36.6089	6.6089	1.03741	1.7426	36.9913	6.9913	1.03203	1.8472	34.2274	4.2274	1.15128	1.9442	35.9893	5.9893	1.1213	1.788	32.9625	2.9625	1.12767	1.8148	32.841	2.841	1.08759
1.8256	36.607	6.607	1.03711	1.785	36.9962	6.9962	1.03276	1.8922	34.2263	4.2263	1.15098	1.9928	35.9869	5.9869	1.12085	1.8322	32.9815	2.9815	1.1349	1.8594	32.8409	2.8409	1.08755
1.869	36.6144	6.6144	1.03827	1.8281	37.0025	7.0025	1.03369	1.9382	34.2392	4.2392	1.1545	2.0402	35.9977	5.9977	1.12287	1.8766	32.9953	2.9953	1.14015	1.9044	32.8482	2.8482	1.09035
1.9125	36.6221	6.6221	1.03948	1.8706	37.0028	7.0028	1.03373	1.9833	34.3401	4.3401	1.18198	2.0878	36.0109	6.0109	1.12534	1.9202	32.9972	2.9972	1.14088	1.9484	32.8552	2.8552	1.09303
1.9565	36.6245	6.6245	1.03985	1.9121	37.0024	7.0024	1.03367	2.0282	34.4053	4.4053	1.19973	2.1362	36.0202	6.0202	1.12708	1.9636	32.9944	2.9944	1.13981	1.9923	32.8562	2.8562	1.09341
1.9993	36.6243	6.6243	1.03982	1.9545	37.002	7.002	1.03361	2.0731	34.4219	4.4219	1.20425	2.183	36.0223	6.0223	1.12748	2.008	32.9957	2.9957	1.14031	2.0377	32.8545	2.8545	1.09276
2.0415	36.6274	6.6274	1.04031	1.9971	37.0154	7.0154	1.03559	2.1181	34.4182	4.4182	1.20325	2.2293	36.0189	6.0189	1.12684	2.0516	33.0107	3.0107	1.14602	2.0823	32.8549	2.8549	1.09291
2.0851	36.6352	6.6352	1.04153	2.0396	37.035	7.035	1.03848	2.1626	34.4134	4.4134	1.20194	2.2765	36.0409	6.0409	1.13096	2.0953	33.0211	3.0211	1.14998	2.1266	32.8656	2.8656	1.09701
2.1289	36.6384	6.6384	1.04204	2.0821	37.0418	7.0418	1.03949	2.2075	34.4117	4.4117	1.20148	2.3232	36.0672	6.0672	1.13588	2.1396	33.0249	3.0249	1.15142	2.1714	32.8727	2.8727	1.09972
2.1717	36.6372	6.6372	1.04185	2.1245	37.0413	7.0413	1.03941	2.2526	34.5392	4.5392	1.2362	2.3697	36.0761	6.0761	1.13755	2.1832	33.0246	3.0246	1.15131	2.2153	32.874	2.874	1.10022
2.215	36.6373	6.6373	1.04186	2.1662	37.0377	7.0377	1.03888	2.2971	34.6641	4.6641	1.27021	2.4176	36.0776	6.0776	1.13783	2.2255	33.0232	3.0232	1.15077	2.2583	32.8717	2.8717	1.09934
2.2596	36.6435	6.6435	1.04284	2.2093	37.0436	7.0436	1.03975	2.3423	34.7067	4.7067	1.28182	2.4662	36.0778	6.0778	1.13787	2.2685	33.0265	3.0265	1.15203	2.3024	32.8715	2.8715	1.09926
2.3036	36.652	6.652	1.04417	2.2537	37.0596	7.0596	1.04212	2.3884	34.7082	4.7082	1.28222	2.514	36.079	6.079	1.13809	2.3124	33.0359	3.0359	1.15561	2.3467	32.88	2.88	1.10252
2.3481	36.6561	6.6561	1.04482	2.2972	37.0664	7.0664	1.04312	2.4331	34.8217	4.8217	1.31313	2.5624	36.0952	6.0952	1.14112	2.3562	33.0428	3.0428	1.15824	2.3907	32.8863	2.8863	1.10493
2.3931	36.6576	6.6576	1.04505	2.3396	37.0684	7.0684	1.04341	2.4783	34.9959	4.9959	1.36058	2.6114	36.1039	6.1039	1.14275	2.3993	33.0413	3.0413	1.15766	2.4356	32.8892	2.8892	1.10604
2.437	36.6574	6.6574	1.04502	2.3829	37.0684	7.0684	1.04341	2.5253	35.0683	5.0683	1.38029	2.659	36.1063	6.1063	1.1432	2.4437	33.0423	3.0423	1.15804	2.4814	32.8899	2.8899	1.10631
2.48	36.6582	6.6582	1.04514	2.426	37.075	7.075	1.04439	2.5715	35.0759	5.0759	1.38236	2.7064	36.1083	6.1083	1.14358	2.4879	33.0487	3.0487	1.16048	2.526	32.8881	2.8881	1.10562
2.5239	36.6736	6.6736	1.04756	2.4685	37.084	7.084	1.04572	2.6163	35.0709	5.0709	1.381	2.7547	36.1205	6.1205	1.14586	2.5325	33.057	3.057	1.16364	2.5704	32.8853	2.8853	1.10455
2.5674	36.6845	6.6845	1.04927	2.5116	37.0873	7.0873	1.0462	2.6619	35.251	5.251	1.43005	2.8021	36.1319	6.1319	1.14799	2.5782	33.0612	3.0612	1.16524	2.6157	32.8847	2.8847	1.10432
2.6106	36.6884	6.6884	1.04989	2.5551	37.0868	7.0868	1.04613	2.7076	35.4158	5.4158	1.47493	2.8496	36.1373	6.1373	1.14901	2.6224	33.0626	3.0626	1.16577	2.6601	32.8852	2.8852	1.10451
2.6548	36.6857	6.6857	1.04946	2.5971	37.0861	7.0861	1.04603	2.7524	35.4687	5.4687	1.48934	2.8979	36.1397	6.1397	1.14946	2.665	33.0759	3.0759	1.17083	2.7041	32.8854	2.8854	1.10459
2.6987	36.6854	6.6854	1.04941	2.6393	37.0813	7.0813	1.04532	2.7975	35.4671	5.4671	1.4889	2.9453	36.1398	6.1398	1.14947	2.709	33.0898	3.0898	1.17613	2.7492	32.8935	2.8935	1.10769
2.741	36.6944	6.6944	1.05083	2.6824	37.0552	7.0552	1.04147	2.8436	35.4963	5.4963	1.49685	2.992	36.1391	6.1391	1.14934	2.7534	33.0935	3.0935	1.17753	2.7939	32.9021	2.9021	1.11098
2.7837	36.7014	6.7014	1.05193	2.7246	37.0377	7.0377	1.03888	2.8884	35.711	5.711	1.55533	3.0397	36.1453	6.1453	1.1505	2.797	33.0913	3.0913	1.1767	2.8377	32.9057	2.9057	1.11236
2.8277	36.7034	6.7034	1.05224	2.7661	37.0314	7.0314	1.03795	2.9334	35.8471	5.8471	1.59239	3.0872	36.1505	6.1505	1.15148	2.8407	33.0884	3.0884	1.17559	2.8822	32.9065	2.9065	1.11266
2.8708	36.7031	6.7031	1.05219	2.8088	37.0324	7.0324	1.0381	2.9786	35.8827	5.8827	1.60209	3.1335	36.1528	6.1528	1.15191	2.8853	33.0888	3.0888	1.17575	2.9272	32.9061	2.9061	1.11251
2.9133	36.7101	6.7101	1.05329	2.8511	37.027	7.027	1.0373	3.0233	35.8779	5.8779	1.60078	3.1804	36.1519	6.1519	1.15174	2.9287	33.0976	3.0976	1.17909	2.9713	32.9135	2.9135	1.11534
2.9573	36.7178	6.7178	1.0545	2.8936	37.0224	7.0224	1.03662	3.0674	35.8697	5.8697	1.59855	3.2283	36.1637	6.1637	1.15395	2.9721	33.1042	3.1042	1.18161	3.0144	32.9172	2.9172	1.11676
3.0012	36.721	6.721	1.055	2.9372	37.0194	7.0194	1.03618	3.1127	35.9316	5.9316	1.6154	3.2754	36.181	6.181	1.15719	3.0156	33.1058	3.1058	1.18222	3.0578	32.9174	2.9174	1.11684
3.0455	36.7213	6.7213	1.05505	2.9812	37.0207	7.0207	1.03637	3.1577	36.1549	6.1549	1.67622	3.3232	36.1871	6.1871	1.15833	3.0585	33.105	3.105	1.18191	3.1013	32.9163	2.9163	1.11642
3.0908	36.7205	6.7205	1.05492	3.0239	37.0238	7.0238	1.03683	3.2028	36.2779	6.2779	1.70971	3.372	36.1887	6.1887	1.15863	3.1013	33.1049	3.1049	1.18187	3.1453	32.918	2.918	1.11707
3.1353	36.7232	6.7232	1.05535	3.0668	37.0392	7.0392	1.0391	3.2489	36.3023	6.3023	1.71636	3.4201	36.1901	6.1901	1.15889	3.1457	33.1151	3.1151	1.18576	3.1907	32.9199	2.9199	1.11779
3.1782	36.7316	6.7316	1.05667	3.1101	37.061	7.061	1.04232	3.2956	36.2946	6.2946	1.71426	3.4678	36.2	6.2	1.16074	3.1896	33.1235	3.1235	1.18895	3.2354	32.92	2.92	1.11783
3.222	36.7347	6.7347	1.05715	3.1528	37.0705	7.0705	1.04372	3.3411	36.3528	6.3528	1.73011	3.5164	36.2124	6.2124	1.16307	3.2334	33.1261	3.1261	1.18994	3.2799	32.9217	2.9217	1.11848
3.2663	36.7342	6.7342	1.05707	3.1951	37.072	7.072	1.04395	3.3866	36.4923	6.4923	1.7681	3.5645	36.2175	6.2175	1.16402	3.278	33.1233	3.1233	1.18888	3.3258	32.9237	2.9237	1.11925
3.3095	36.7339	6.7339	1.05703	3.2385	37.0713	7.0713	1.04384	3.4328	36.5585	6.5585	1.78613	3.6111	36.2181	6.2181	1.16413	3.3234	33.1266	3.1266	1.19013	3.3713	32.924	2.924	1.11936
3.3524	36.7356	6.7356	1.05729	3.2811	37.0969	7.0969	1.04762	3.4779	36.5698	6.5698	1.78921	3.6585	36.2194	6.2194	1.16438	3.3674	33.1437	3.1437	1.19664	3.4148	32.9321	2.9321	1.12246
3.397	36.7336	6.7336	1.05698	3.3235	37.1236	7.1236	1.05156	3.5226	36.4938	6.4938	1.76851	3.7071	36.2286	6.2286	1.1661	3.4114	33.1544	3.1544	1.20072	3.4589	32.9377	2.9377	1.12461
3.4406	36.7333	6.7333	1.05693	3.3663	37.1302	7.1302	1.05254	3.5686	36.2012	6.2012	1.68883	3.7549	36.2341	6.2341	1.16713	3.4558	33.1562	3.1562	1.2014	3.504	32.9385	2.9385	1.12491
3.484	36.7342	6.7342	1.05707	3.4087	37.1303	7.1303	1.05255	3.6134	36.0339	6.0339	1.64326	3.8027	36.2354	6.2354	1.16737	3.4995	33.1542	3.1542	1.20064	3.5485	32.9356	2.9356	1.1238
3.5278	36.7336	6.7336	1.05698	3.4503	37.134	7.134	1.0531	3.6581	35.9965	5.9965	1.63308	3.8508	36.236	6.236	1.16748	3.5432	33.1589	3.1589	1.20243	3.593	32.9352	2.9352	1.12365
3.571	36.7386	6.7386	1.05777	3.4927	37.1506	7.1506	1.05555	3.704	36.0075	6.0075	1.63607	3.8969	36.2394	6.2394	1.16812	3.5877	33.1682	3.1682	1.20597	3.6383	32.9357	2.9357	1.12384
3.6132	36.7569	6.7569	1.06064	3.5351	37.1601	7.1601	1.05695	3.7496	36.0192	6.0192	1.63926	3.9426	36.2554	6.2554	1.17112	3.6313	33.1726	3.1726	1.20764	3.6823	32.9367	2.9367	1.12422
3.656	36.7667	6.7667	1.06218	3.5767	37.1618	7.1618	1.0572	3.7937	35.8548	5.8548	1.59449	3.9901	36.2664	6.2664	1.17318	3.6747	33.1701	3.1701	1.20669	3.7262	32.9394	2.9394	1.12526
3.6994	36.7646	6.7646	1.06185	3.619	37.1617	7.1617	1.05719	3.8382	35.6711	5.6711	1.54446	4.0373	36.2689	6.2689	1.17364	3.7185	33.1675	3.1675	1.2057	3.771	32.9416	2.9416	1.1261
3.743	36.7615	6.7615	1.06136	3.6627	37.1537	7.1537	1.05601	3.8831	35.602	5.602	1.52564	4.0841	36.2687	6.2687	1.17361	3.7619	33.169	3.169	1.20627	3.815	32.9433	2.9433	1.12675
3.7877	36.7622	6.7622	1.06147	3.7059	37.1383	7.1383	1.05373	3.9274	35.5976	5.5976	1.52444	4.1318	36.2651	6.2651	1.17293	3.8047	33.1696	3.1696	1.2065	3.8582	32.9488	2.9488	1.12886
3.8328	36.7741	6.7741	1.06334	3.749	37.1308	7.1308	1.05263	3.972	35.6064	5.6064	1.52684	4.1801	36.2638	6.2638	1.17269	3.8481	33.1696	3.1696	1.2065	3.9022	32.951	2.951	1.1297
3.8763	36.7827	6.7827	1.06469	3.7926	37.1282	7.1282	1.05224	4.0176	35.5418	5.5418	1.50925	4.2279	36.2725	6.2725	1.17432	3.8915	33.1705	3.1705	1.20684	3.9466	32.9529	2.9529	1.13043
3.9198	36.7851	6.7851	1.06506	3.8358	37.1271	7.1271	1.05208	4.063	35.4266	5.4266	1.47787	4.2765	36.2789	6.2789	1.17552	3.934	33.1697	3.1697	1.20654	3.991	32.955	2.955	1.13123
3.9644	36.7821	6.7821	1.06459	3.8786	37.1276	7.1276	1.05215	4.1085	35.3745	5.3745	1.46368	4.3255	36.2793	6.2793	1.17559	3.9774	33.1869	3.1869	1.21309	4.036	32.9538	2.9538	1.13077
4.0083	36.7809	6.7809	1.06441	3.922	37.112	7.112	1.04985	4.1551	35.3673	5.3673	1.46172	4.3729	36.2802	6.2802	1.17576	4.0226	33.2078	3.2078	1.22104	4.0816	32.9518	2.9518	1.13001
4.0515	36.7826	6.7826	1.06467	3.9644	37.0915	7.0915	1.04682	4.2012	35.3426	5.3426	1.455	4.4203	36.2851	6.2851	1.17668	4.0667	33.2151	3.2151	1.22382	4.126	32.9513	2.9513	1.12981
4.0955	36.7836	6.7836	1.06483	4.0064	37.0834	7.0834	1.04563	4.2465	35.2043	5.2043	1.41733	4.4688	36.2951	6.2951	1.17855	4.1106	33.2149	3.2149	1.22374	4.1706	32.9514	2.9514	1.12985
4.139	36.7848	6.7848	1.06502	4.0495	37.08	7.08	1.04513	4.2923	35.1213	5.1213	1.39473	4.5163	36.2992	6.2992	1.17932	4.1557	33.2142	3.2142	1.22348	4.2161	32.9507	2.9507	1.12958
4.1823	36.7831	6.7831	1.06475	4.0931	37.0755	7.0755	1.04446	4.3376	35.101	5.101	1.3892	4.5636	36.2978	6.2978	1.17905	4.201	33.2142	3.2142	1.22348	4.2604	32.9495	2.9495	1.12912
4.2263	36.7827	6.7827	1.06469	4.1353	37.0259	7.0259	1.03714	4.3827	35.1038	5.1038	1.38996	4.612	36.2956	6.2956	1.17864	4.2444	33.2135	3.2135	1.22321	4.3034	32.9506	2.9506	1.12955
4.2702	36.7892	6.7892	1.06571	4.1777	36.9903	6.9903	1.03189	4.4284	35.1071	5.1071	1.39086	4.6598	36.299	6.299	1.17928	4.2874	33.2114	3.2114	1.22241	4.3476	32.9512	2.9512	1.12978
4.3126	36.7962	6.7962	1.06681	4.2208	36.9837	6.9837	1.03091	4.4747	35.0333	5.0333	1.37076	4.7066	36.3083	6.3083	1.18102	4.3312	33.2115	3.2115	1.22245	4.3927	32.9532	2.9532	1.13054
4.3554	36.7998	6.7998	1.06737	4.2628	36.9886	6.9886	1.03163	4.5193	34.9552	4.9552	1.34949	4.7542	36.3153	6.3153	1.18233	4.3756	33.2141	3.2141	1.22344	4.4377	32.9545	2.9545	1.13104
4.3988	36.8003	6.8003	1.06745	4.3044	36.9749	6.9749	1.02961	4.5643	34.9288	4.9288	1.3423	4.8015	36.3171	6.3171	1.18267	4.4201	33.2203	3.2203	1.2258	4.4828	32.9543	2.9543	1.13096
4.4409	36.807	6.807	1.0685	4.3473	36.9329	6.9329	1.02341	4.6098	34.9304	4.9304	1.34274	4.8478	36.3158	6.3158	1.18242	4.4647	33.227	3.227	1.22835	4.5275	32.9535	2.9535	1.13066
4.4836	36.8124	6.8124	1.06935	4.3897	36.9118	6.9118	1.0203	4.6543	34.9361	4.9361	1.34429	4.8946	36.3146	6.3146	1.1822	4.5079	33.2283	3.2283	1.22885	4.5707	32.9533	2.9533	1.13058
4.5285	36.813	6.813	1.06944	4.4321	36.9083	6.9083	1.01978	4.698	34.9192	4.9192	1.33969	4.9423	36.3156	6.3156	1.18239	4.5515	33.2279	3.2279	1.22869	4.6141	32.9513	2.9513	1.12981
4.5733	36.8131	6.8131	1.06946	4.4755	36.9101	6.9101	1.02005	4.7433	34.9002	4.9002	1.33451	4.9894	36.3155	6.3155	1.18237	4.5957	33.2289	3.2289	1.22907	4.6586	32.9492	2.9492	1.12901
4.6172	36.8152	6.8152	1.06979	4.5194	36.9037	6.9037	1.0191	4.7885	34.8903	4.8903	1.33182	5.0371	36.3157	6.3157	1.18241	4.6389	33.2364	3.2364	1.23193	4.7026	32.9512	2.9512	1.12978
4.6615	36.8159	6.8159	1.0699	4.5624	36.7431	6.7431	0.995394	4.8335	34.8873	4.8873	1.331	5.0861	36.3141	6.3141	1.18211	4.6814	33.2415	3.2415	1.23387	4.7457	32.9532	2.9532	1.13054
4.7059	36.8244	6.8244	1.07123	4.6054	36.6166	6.6166	0.976721	4.8793	34.8871	4.8871	1.33095	5.1345	36.317	6.317	1.18265	4.7251	33.2413	3.2413	1.23379	4.7901	32.9532	2.9532	1.13054
4.7494	36.8275	6.8275	1.07172	4.6483	36.5774	6.5774	0.970934	4.9256	34.8957	4.8957	1.33329	5.1822	36.325	6.325	1.18415	4.7683	33.2401	3.2401	1.23334	4.8357	32.9524	2.9524	1.13024
4.7935	36.8272	6.8272	1.07167	4.6901	36.5758	6.5758	0.970698	4.971	34.9017	4.9017	1.33492	5.2308	36.3282	6.3282	1.18475	4.8119	33.2408	3.2408	1.2336	4.8808	32.952	2.952	1.13008
4.8377	36.83	6.83	1.07211	4.7322	36.5614	6.5614	0.968572	5.0168	34.9047	4.9047	1.33574	5.2786	36.3299	6.3299	1.18506	4.8566	33.2389	3.2389	1.23288	4.9256	32.9514	2.9514	1.12985
4.8812	36.8383	6.8383	1.07342	4.7755	36.4556	6.4556	0.952955	5.0629	34.9048	4.9048	1.33577	5.3257	36.3316	6.3316	1.18538	4.9018	33.2402	3.2402	1.23338	4.9701	32.9504	2.9504	1.12947
4.9249	36.8419	6.8419	1.07398	4.8177	36.3894	6.3894	0.943182	5.1081	34.9196	4.9196	1.3398	5.3735	36.3387	6.3387	1.18671	4.9459	33.2419	3.2419	1.23402	5.0139	32.9504	2.9504	1.12947
4.9691	36.8422	6.8422	1.07403	4.8598	36.3717	6.3717	0.94057	5.153	34.9435	4.9435	1.34631	5.4214	36.3457	6.3457	1.18802	4.9903	33.2409	3.2409	1.23364	5.0587	32.9497	2.9497	1.1292
5.012	36.8433	6.8433	1.0742	4.9034	36.3721	6.3721	0.940629	5.1989	34.9526	4.9526	1.34878	5.4681	36.3488	6.3488	1.1886	5.0347	33.2402	3.2402	1.23338	5.1042	32.9497	2.9497	1.1292
5.0554	36.8475	6.8475	1.07486	4.9468	36.3709	6.3709	0.940451	5.2432	34.9548	4.9548	1.34938	5.516	36.3498	6.3498	1.18879	5.0782	33.2505	3.2505	1.2373	5.1487	32.9512	2.9512	1.12978
5.0997	36.8594	6.8594	1.07673	4.989	36.3638	6.3638	0.939403	5.2878	34.9539	4.9539	1.34914	5.5644	36.3477	6.3477	1.1884	5.1215	33.2598	3.2598	1.24084	5.1931	32.9507	2.9507	1.12958
5.1425	36.8633	6.8633	1.07734	5.0321	36.3611	6.3611	0.939005	5.3339	34.9521	4.9521	1.34865	5.6108	36.3437	6.3437	1.18765	5.1661	33.2631	3.2631	1.24209	5.2383	32.9508	2.9508	1.12962
5.1844	36.8638	6.8638	1.07742	5.0748	36.3606	6.3606	0.938931	5.3796	34.9571	4.9571	1.35001	5.6563	36.3418	6.3418	1.18729	5.2098	33.2627	3.2627	1.24194	5.2823	32.9508	2.9508	1.12962
5.2273	36.8647	6.8647	1.07756	5.1162	36.3607	6.3607	0.938946	5.4237	34.9739	4.9739	1.35458	5.7028	36.3424	6.3424	1.1874	5.2534	33.2607	3.2607	1.24118	5.326	32.9501	2.9501	1.12935
5.2708	36.8662	6.8662	1.07779	5.1579	36.3612	6.3612	0.93902	5.4685	34.9843	4.9843	1.35742	5.7496	36.3431	6.3431	1.18754	5.2977	33.261	3.261	1.24129	5.3706	32.951	2.951	1.1297
5.3144	36.8718	6.8718	1.07867	5.2016	36.3614	6.3614	0.939049	5.514	34.9874	4.9874	1.35826	5.7969	36.3448	6.3448	1.18785	5.3416	33.2614	3.2614	1.24144	5.4151	32.9537	2.9537	1.13073
5.3586	36.8834	6.8834	1.08049	5.2447	36.3633	6.3633	0.93933	5.5582	34.9897	4.9897	1.35889	5.8456	36.3457	6.3457	1.18802	5.3841	33.2597	3.2597	1.2408	5.4583	32.9535	2.9535	1.13066
5.4036	36.887	6.887	1.08106	5.2869	36.3631	6.3631	0.9393	5.6022	35.0279	5.0279	1.36929	5.8947	36.3442	6.3442	1.18774	5.4271	33.261	3.261	1.24129	5.5024	32.9513	2.9513	1.12981
5.4474	36.888	6.888	1.08122	5.3306	36.3609	6.3609	0.938975	5.648	35.0555	5.0555	1.37681	5.943	36.3442	6.3442	1.18774	5.4707	33.2612	3.2612	1.24137	5.5468	32.9507	2.9507	1.12958
5.4913	36.8916	6.8916	1.08178	5.3755	36.3603	6.3603	0.938887	5.6933	35.0658	5.0658	1.37961	5.9917	36.3451	6.3451	1.18791	5.5138	33.2625	3.2625	1.24186	5.5909	32.9487	2.9487	1.12882
5.5357	36.9008	6.9008	1.08323	5.4193	36.3601	6.3601	0.938857	5.7389	35.0653	5.0653	1.37948	6.0406	36.3464	6.3464	1.18815	5.5571	33.2679	3.2679	1.24392	5.6356	32.9492	2.9492	1.12901
5.5795	36.9024	6.9024	1.08348	5.4625	36.3605	6.3605	0.938916	5.786	35.0596	5.0596	1.37792	6.0877	36.347	6.347	1.18827	5.6015	33.2725	3.2725	1.24567	5.6815	32.9486	2.9486	1.12878
5.6228	36.9015	6.9015	1.08334	5.5047	36.361	6.361	0.93899	5.8325	35.0051	5.0051	1.36308	6.1348	36.3477	6.3477	1.1884	5.6447	33.2731	3.2731	1.2459	5.7262	32.9473	2.9473	1.12828
5.6671	36.9013	6.9013	1.0833	5.5468	36.3608	6.3608	0.93896	5.8774	34.9676	4.9676	1.35287	6.1831	36.3483	6.3483	1.18851	5.6885	33.2728	3.2728	1.24578	5.7707	32.95	2.95	1.12932
5.7106	36.9009	6.9009	1.08324	5.5893	36.3423	6.3423	0.93623	5.9228	34.9555	4.9555	1.34957	6.2305	36.346	6.346	1.18808	5.7341	33.2735	3.2735	1.24605	5.8156	32.9528	2.9528	1.13039
5.7539	36.9063	6.9063	1.08409	5.6319	36.3234	6.3234	0.93344	5.9684	34.954	4.954	1.34917	6.2781	36.3456	6.3456	1.188	5.7788	33.2731	3.2731	1.2459	5.8601	32.954	2.954	1.13085
5.7978	36.9169	6.9169	1.08575	5.6737	36.3162	6.3162	0.932377	6.0137	34.9633	4.9633	1.3517	6.3269	36.3459	6.3459	1.18806	5.8218	33.2736	3.2736	1.24609	5.9042	32.9545	2.9545	1.13104
5.8414	36.9214	6.9214	1.08646	5.7164	36.3178	6.3178	0.932613	6.0593	34.9777	4.9777	1.35562	6.3752	36.3451	6.3451	1.18791	5.866	33.2745	3.2745	1.24643	5.9491	32.9552	2.9552	1.13131
5.8838	36.9214	6.9214	1.08646	5.7594	36.322	6.322	0.933233	6.1053	34.9839	4.9839	1.35731	6.422	36.3446	6.3446	1.18782	5.9106	33.2793	3.2793	1.24826	5.9937	32.9541	2.9541	1.13089
5.9268	36.9202	6.9202	1.08627	5.8011	36.2939	6.2939	0.929085	6.1501	34.9861	4.9861	1.35791	6.4685	36.3451	6.3451	1.18791	5.955	33.2887	3.2887	1.25184	6.0377	32.953	2.953	1.13046
5.9703	36.9186	6.9186	1.08602	5.8427	36.1556	6.1556	0.90867	6.1952	34.9878	4.9878	1.35837	6.5151	36.3462	6.3462	1.18812	5.9995	33.291	3.291	1.25271	6.0822	32.9516	2.9516	1.12993
6.0129	36.9246	6.9246	1.08696	5.8857	36.0727	6.0727	0.896432	6.2405	35.0759	5.0759	1.38236	6.5607	36.3462	6.3462	1.18812	6.0442	33.2902	3.2902	1.25241	6.1269	32.9485	2.9485	1.12874
6.0558	36.931	6.931	1.08797	5.9282	36.0554	6.0554	0.893878	6.2849	35.2041	5.2041	1.41728	6.607	36.3455	6.3455	1.18798	6.0878	33.291	3.291	1.25271	6.1703	32.9477	2.9477	1.12844
6.1002	36.9343	6.9343	1.08848	5.9707	36.0622	6.0622	0.894882	6.3289	35.2564	5.2564	1.43152	6.6555	36.3459	6.3459	1.18806	6.1312	33.2923	3.2923	1.25321	6.214	32.9484	2.9484	1.1287
6.1442	36.9328	6.9328	1.08825	6.0142	36.0593	6.0593	0.894454	6.3742	35.2624	5.2624	1.43315	6.7037	36.3454	6.3454	1.18797	6.1745	33.2936	3.2936	1.2537	6.2584	32.9494	2.9494	1.12909
6.1879	36.9395	6.9395	1.0893	6.0581	36.0436	6.0436	0.892136	6.4192	35.2563	5.2563	1.43149	6.7522	36.347	6.347	1.18827	6.2174	33.2941	3.2941	1.25389	6.3018	32.9493	2.9493	1.12905
6.2329	36.9472	6.9472	1.09051	6.1007	36.0336	6.0336	0.89066	6.4641	35.2539	5.2539	1.43084	6.8013	36.3471	6.3471	1.18828	6.2608	33.2934	3.2934	1.25363	6.3453	32.9479	2.9479	1.12851
6.2777	36.9509	6.9509	1.09109	6.1439	36.0315	6.0315	0.89035	6.5102	35.3019	5.3019	1.44391	6.8493	36.3458	6.3458	1.18804	6.3051	33.2903	3.2903	1.25245	6.3899	32.9472	2.9472	1.12824
6.3212	36.9519	6.9519	1.09125	6.1873	36.0338	6.0338	0.89069	6.5564	35.3402	5.3402	1.45434	6.8966	36.3446	6.3446	1.18782	6.3484	33.289	3.289	1.25195	6.4349	32.948	2.948	1.12855
6.3653	36.9515	6.9515	1.09118	6.2299	36.0305	6.0305	0.890203	6.6012	35.3515	5.3515	1.45742	6.9447	36.3433	6.3433	1.18757	6.3915	33.2918	3.2918	1.25302	6.4799	32.9495	2.9495	1.12912
6.4091	36.9569	6.9569	1.09203	6.2721	36.0231	6.0231	0.88911	6.6468	35.3501	5.3501	1.45704	6.9926	36.3435	6.3435	1.18761	6.4359	33.2932	3.2932	1.25355	6.5256	32.9435	2.9435	1.12683
6.4522	36.9614	6.9614	1.09274	6.3153	36.0192	6.0192	0.888535	6.6932	35.3525	5.3525	1.45769	7.0403	36.3435	6.3435	1.18761	6.4811	33.2923	3.2923	1.25321	6.5707	32.9386	2.9386	1.12495
6.4958	36.966	6.966	1.09346	6.3577	36.0197	6.0197	0.888608	6.7386	35.3862	5.3862	1.46687	7.0889	36.3447	6.3447	1.18783	6.5249	33.2908	3.2908	1.25264	6.6149	32.9346	2.9346	1.12342
6.5402	36.9684	6.9684	1.09384	6.4002	36.0206	6.0206	0.888741	6.7833	35.4054	5.4054	1.4721	7.1375	36.3445	6.3445	1.1878	6.5689	33.2889	3.2889	1.25191	6.6593	32.9335	2.9335	1.123
6.5833	36.9683	6.9683	1.09382	6.4435	35.8281	5.8281	0.860325	6.8289	35.4105	5.4105	1.47349	7.1842	36.3437	6.3437	1.18765	6.6134	33.2919	3.2919	1.25305	6.7042	32.9324	2.9324	1.12258
6.6267	36.9716	6.9716	1.09434	6.486	35.5926	5.5926	0.825561	6.8741	35.4123	5.4123	1.47398	7.2303	36.3425	6.3425	1.18742	6.6571	33.3	3.3	1.25614	6.7484	32.9312	2.9312	1.12212
6.6704	36.9765	6.9765	1.09511	6.5272	35.5024	5.5024	0.812246	6.9192	35.4273	5.4273	1.47806	7.278	36.3443	6.3443	1.18776	6.7002	33.3043	3.3043	1.25777	6.7927	32.9339	2.9339	1.12315
6.7127	36.9809	6.9809	1.0958	6.5695	35.4944	5.4944	0.811065	6.9652	35.4671	5.4671	1.4889	7.3252	36.3463	6.3463	1.18813	6.7441	33.3061	3.3061	1.25846	6.8381	32.9372	2.9372	1.12442
6.7552	36.9817	6.9817	1.09593	6.6121	35.5066	5.5066	0.812866	7.0106	35.4872	5.4872	1.49438	7.372	36.3437	6.3437	1.18765	6.7878	33.3055	3.3055	1.25823	6.8822	32.937	2.937	1.12434
6.7994	36.9831	6.9831	1.09614	6.6542	35.4295	5.4295	0.801485	7.0546	35.493	5.493	1.49596	7.4202	36.3424	6.3424	1.1874	6.8318	33.3036	3.3036	1.25751	6.9262	32.9351	2.9351	1.12361
6.8433	36.9901	6.9901	1.09724	6.6967	35.3498	5.3498	0.78972	7.0996	35.4931	5.4931	1.49598	7.4673	36.342	6.342	1.18733	6.8765	33.3033	3.3033	1.25739	6.971	32.9286	2.9286	1.12112
6.8864	36.9955	6.9955	1.09809	6.7403	35.3228	5.3228	0.785734	7.1444	35.4223	5.4223	1.4767	7.5133	36.3432	6.3432	1.18755	6.9206	33.3065	3.3065	1.25861	7.0149	32.9217	2.9217	1.11848
6.9307	36.9977	6.9977	1.09844	6.7829	35.3221	5.3221	0.785631	7.1875	35.3019	5.3019	1.44391	7.5607	36.3437	6.3437	1.18765	6.9636	33.3081	3.3081	1.25922	7.0579	32.9197	2.9197	1.11772
6.9757	36.997	6.997	1.09833	6.8258	35.3268	5.3268	0.786325	7.2317	35.2491	5.2491	1.42953	7.6093	36.3439	6.3439	1.18768	7.0066	33.3081	3.3081	1.25922	7.1019	32.9195	2.9195	1.11764
7.0193	36.9984	6.9984	1.09855	6.8698	35.329	5.329	0.78665	7.2785	35.2424	5.2424	1.42771	7.6571	36.3446	6.3446	1.18782	7.0494	33.3081	3.3081	1.25922	7.1463	32.9199	2.9199	1.11779
7.0631	37.0078	7.0078	1.10002	6.913	35.3219	5.3219	0.785601	7.3248	35.2442	5.2442	1.4282	7.7056	36.3442	6.3442	1.18774	7.0925	33.308	3.308	1.25918	7.1901	32.9203	2.9203	1.11795
7.1078	37.014	7.014	1.101	6.9554	35.315	5.315	0.784583	7.3702	35.1091	5.1091	1.3914	7.7544	36.3373	6.3373	1.18645	7.1364	33.3091	3.3091	1.2596	7.2349	32.9194	2.9194	1.1176
7.1515	37.0171	7.0171	1.10148	6.9989	35.3091	5.3091	0.783712	7.4163	34.8722	4.8722	1.32689	7.8021	36.333	6.333	1.18564	7.1814	33.3089	3.3089	1.25953	7.281	32.9179	2.9179	1.11703
7.1942	37.016	7.016	1.10131	7.042	35.3079	5.3079	0.783535	7.4621	34.767	4.767	1.29824	7.8494	36.3322	6.3322	1.18549	7.2253	33.309	3.309	1.25956	7.326	32.9165	2.9165	1.11649
7.238	37.0154	7.0154	1.10121	7.0844	35.2933	5.2933	0.78138	7.5073	34.7538	4.7538	1.29464	7.8972	36.332	6.332	1.18546	7.269	33.3152	3.3152	1.26192	7.3707	32.9043	2.9043	1.11182
7.2818	37.0222	7.0222	1.10228	7.1266	35.1889	5.1889	0.765968	7.553	34.7675	4.7675	1.29837	7.9442	36.3313	6.3313	1.18533	7.3136	33.3226	3.3226	1.26474	7.416	32.8905	2.8905	1.10654
7.3252	37.0264	7.0264	1.10294	7.1695	35.1215	5.1215	0.756019	7.5983	34.7476	4.7476	1.29295	7.9918	36.3318	6.3318	1.18542	7.3579	33.3265	3.3265	1.26623	7.4603	32.8834	2.8834	1.10382
7.3691	37.0295	7.0295	1.10343	7.2118	35.0997	5.0997	0.752801	7.6431	34.6821	4.6821	1.27512	8.0406	36.3316	6.3316	1.18538	7.4016	33.3249	3.3249	1.26562	7.5041	32.8816	2.8816	1.10313
7.4127	37.0301	7.0301	1.10352	7.2545	35.0997	5.0997	0.752801	7.6888	34.6499	4.6499	1.26635	8.0883	36.3329	6.3329	1.18563	7.4463	33.3217	3.3217	1.2644	7.5491	32.8848	2.8848	1.10436
7.455	37.0312	7.0312	1.1037	7.2974	35.0782	5.0782	0.749627	7.7353	34.645	4.645	1.26501	8.1351	36.3335	6.3335	1.18574	7.4905	33.3236	3.3236	1.26512	7.594	32.8878	2.8878	1.1055
7.4979	37.0464	7.0464	1.10608	7.3391	34.9453	4.9453	0.730009	7.7803	34.6482	4.6482	1.26588	8.1825	36.334	6.334	1.18583	7.534	33.3249	3.3249	1.26562	7.6382	32.8946	2.8946	1.10811
7.5416	37.0592	7.0592	1.10809	7.3808	34.8627	4.8627	0.717816	7.825	34.6262	4.6262	1.25989	8.2297	36.338	6.338	1.18658	7.5779	33.3248	3.3248	1.26558	7.6827	32.8989	2.8989	1.10975
7.5844	37.0623	7.0623	1.10858	7.4238	34.8408	4.8408	0.714583	7.8703	34.6047	4.6047	1.25404	8.2762	36.3431	6.3431	1.18754	7.6223	33.3256	3.3256	1.26588	7.7271	32.9011	2.9011	1.1106
7.6274	37.0608	7.0608	1.10834	7.4662	34.8434	4.8434	0.714967	7.9151	34.5961	4.5961	1.2517	8.3229	36.348	6.348	1.18845	7.6655	33.3273	3.3273	1.26653	7.7702	32.9028	2.9028	1.11125
7.6722	37.0537	7.0537	1.10723	7.5089	34.7952	4.7952	0.707852	7.9592	34.5932	4.5932	1.25091	8.3709	36.3488	6.3488	1.1886	7.7089	33.3267	3.3267	1.2663	7.8138	32.9053	2.9053	1.1122
7.7164	37.0217	7.0217	1.1022	7.5525	34.7401	4.7401	0.699718	8.0044	34.5984	4.5984	1.25232	8.4181	36.3471	6.3471	1.18828	7.7531	33.3237	3.3237	1.26516	7.8584	32.9139	2.9139	1.1155
7.7604	37.0007	7.0007	1.09891	7.5963	34.7196	4.7196	0.696692	8.0493	34.6022	4.6022	1.25336	8.4659	36.3406	6.3406	1.18707	7.7966	33.3241	3.3241	1.26531	7.9019	32.9182	2.9182	1.11714
7.8052	36.9947	6.9947	1.09797	7.6392	34.718	4.718	0.696456	8.0944	34.5823	4.5823	1.24794	8.5149	36.3316	6.3316	1.18538	7.839	33.3263	3.3263	1.26615	7.9454	32.919	2.919	1.11745
7.8495	36.9926	6.9926	1.09764	7.6826	34.7222	4.7222	0.697076	8.1404	34.5643	4.5643	1.24303	8.5634	36.3292	6.3292	1.18493	7.8826	33.3265	3.3265	1.26623	7.9908	32.9187	2.9187	1.11733
7.8928	36.9878	6.9878	1.09688	7.7259	34.7146	4.7146	0.695954	8.1869	34.5587	4.5587	1.24151	8.6111	36.329	6.329	1.1849	7.9262	33.3306	3.3306	1.26779	8.0363	32.9156	2.9156	1.11615
7.9366	36.8747	6.8747	1.07913	7.768	34.6805	4.6805	0.69092	8.2322	34.5579	4.5579	1.24129	8.6599	36.3306	6.3306	1.18519	7.97	33.3356	3.3356	1.26969	8.0806	32.9065	2.9065	1.11266
7.9805	36.7831	6.7831	1.06475	7.8101	34.6635	4.6635	0.688411	8.2778	34.5496	4.5496	1.23903	8.7079	36.3321	6.3321	1.18548	8.0145	33.3371	3.3371	1.27026	8.125	32.902	2.902	1.11094
8.0237	36.7556	6.7556	1.06043	7.8535	34.6608	4.6608	0.688012	8.3239	34.5423	4.5423	1.23704	8.7548	36.3332	6.3332	1.18568	8.0596	33.3349	3.3349	1.26942	8.1704	32.9032	2.9032	1.1114
8.0675	36.7568	6.7568	1.06062	7.8961	34.6609	4.6609	0.688027	8.369	34.5395	4.5395	1.23628	8.8023	36.3329	6.3329	1.18563	8.1037	33.3346	3.3346	1.26931	8.215	32.9024	2.9024	1.11109
8.1121	36.7588	6.7588	1.06094	7.9388	34.6373	4.6373	0.684543	8.4136	34.5405	4.5405	1.23655	8.8504	36.3331	6.3331	1.18566	8.1481	33.3392	3.3392	1.27106	8.2599	32.9015	2.9015	1.11075
8.1554	36.7439	6.7439	1.0586	7.9818	34.5822	4.5822	0.676409	8.4595	34.5426	4.5426	1.23713	8.8977	36.3312	6.3312	1.18531	8.1925	33.3407	3.3407	1.27163	8.305	32.9017	2.9017	1.11083
8.1987	36.7333	6.7333	1.05693	8.0242	34.5557	4.5557	0.672498	8.5047	34.5003	4.5003	1.22561	8.9451	36.3302	6.3302	1.18512	8.2359	33.3386	3.3386	1.27083	8.3493	32.8998	2.8998	1.1101
8.2424	36.7309	6.7309	1.05656	8.0658	34.5499	4.5499	0.671641	8.5497	34.4489	4.4489	1.21161	8.9929	36.33	6.33	1.18508	8.2792	33.3356	3.3356	1.26969	8.3939	32.8998	2.8998	1.1101
8.285	36.7299	6.7299	1.0564	8.1081	34.5514	4.5514	0.671863	8.5951	34.4285	4.4285	1.20605	9.0395	36.3295	6.3295	1.18499	8.3238	33.3349	3.3349	1.26942	8.4389	32.9013	2.9013	1.11067
8.327	36.7291	6.7291	1.05627	8.1505	34.5477	4.5477	0.671317	8.6401	34.4261	4.4261	1.2054	9.0858	36.3313	6.3313	1.18533	8.3676	33.3353	3.3353	1.26957	8.4824	32.8953	2.8953	1.10838
8.3708	36.7309	6.7309	1.05656	8.1923	34.5052	4.5052	0.665043	8.6843	34.4266	4.4266	1.20553	9.1334	36.3304	6.3304	1.18516	8.4112	33.3377	3.3377	1.27049	8.5262	32.8895	2.8895	1.10616
8.415	36.734	6.734	1.05704	8.2344	34.4754	4.4754	0.660644	8.7291	34.3917	4.3917	1.19603	9.1803	36.3208	6.3208	1.18336	8.4553	33.3389	3.3389	1.27095	8.5709	32.8872	2.8872	1.10528
8.4588	36.7341	6.7341	1.05706	8.2781	34.4668	4.4668	0.659374	8.7742	34.3311	4.3311	1.17953	9.2269	36.3145	6.3145	1.18218	8.4987	33.3411	3.3411	1.27178	8.6145	32.8847	2.8847	1.10432
8.5031	36.7313	6.7313	1.05662	8.321	34.4708	4.4708	0.659965	8.8183	34.304	4.304	1.17215	9.2747	36.3113	6.3113	1.18158	8.5413	33.3394	3.3394	1.27114	8.6574	32.8835	2.8835	1.10386
8.5476	36.731	6.731	1.05657	8.3642	34.4624	4.4624	0.658725	8.8627	34.2988	4.2988	1.17073	9.3233	36.3094	6.3094	1.18123	8.5847	33.3371	3.3371	1.27026	8.7019	32.8845	2.8845	1.10424
8.5904	36.7352	6.7352	1.05723	8.4083	34.4276	4.4276	0.653588	8.9088	34.2998	4.2998	1.171	9.3708	36.3119	6.3119	1.18169	8.6289	33.3361	3.3361	1.26988	8.7468	32.8861	2.8861	1.10485
8.634	36.7378	6.7378	1.05764	8.4515	34.4086	4.4086	0.650783	8.9547	34.2381	4.2381	1.1542	9.419	36.3132	6.3132	1.18194	8.6717	33.3363	3.3363	1.26996	8.791	32.8876	2.8876	1.10543
8.6786	36.7368	6.7368	1.05748	8.4941	34.405	4.405	0.650252	9.0008	34.1257	4.1257	1.12359	9.4681	36.3121	6.3121	1.18173	8.7143	33.3368	3.3368	1.27015	8.8356	32.8891	2.8891	1.106
8.7226	36.7355	6.7355	1.05728	8.5374	34.4058	4.4058	0.65037	9.0478	34.0775	4.0775	1.11046	9.5159	36.3125	6.3125	1.18181	8.759	33.3418	3.3418	1.27205	8.8813	32.8886	2.8886	1.10581
8.766	36.7449	6.7449	1.05875	8.5801	34.3989	4.3989	0.649351	9.0931	34.0709	4.0709	1.10866	9.5635	36.3103	6.3103	1.18139	8.8037	33.3524	3.3524	1.27608	8.9259	32.8873	2.8873	1.10531
8.8097	36.7588	6.7588	1.06094	8.6223	34.3843	4.3843	0.647196	9.1374	34.0733	4.0733	1.10932	9.612	36.3093	6.3093	1.18121	8.848	33.3565	3.3565	1.27764	8.9705	32.8868	2.8868	1.10512
8.8529	36.7649	6.7649	1.06189	8.6653	34.3788	4.3788	0.646384	9.1832	33.9633	3.9633	1.07936	9.6588	36.3122	6.3122	1.18175	8.8928	33.3538	3.3538	1.27662	9.0159	32.8861	2.8861	1.10485
8.8962	36.7671	6.7671	1.06224	8.7088	34.3791	4.3791	0.646428	9.2292	33.8468	3.8468	1.04763	9.7058	36.3134	6.3134	1.18197	8.9368	33.3521	3.3521	1.27597	9.0604	32.8846	2.8846	1.10428
8.9405	36.7677	6.7677	1.06233	8.7506	34.3807	4.3807	0.646665	9.2744	33.808	3.808	1.03707	9.7548	36.3139	6.3139	1.18207	8.9805	33.3539	3.3539	1.27665	9.1043	32.8854	2.8854	1.10459
8.9844	36.7678	6.7678	1.06235	8.7927	34.3731	4.3731	0.645543	9.3199	33.8099	3.8099	1.03758	9.8032	36.3154	6.3154	1.18235	9.0251	33.3546	3.3546	1.27692	9.1491	32.8853	2.8853	1.10455
9.0268	36.7671	6.7671	1.06224	8.8358	34.3484	4.3484	0.641897	9.3657	33.8119	3.8119	1.03813	9.8505	36.3211	6.3211	1.18342	9.0693	33.3533	3.3533	1.27643	9.1936	32.8747	2.8747	1.10049
9.0697	36.7667	6.7667	1.06218	8.8779	34.3328	4.3328	0.639594	9.4096	33.672	3.672	1.00003	9.8978	36.3301	6.3301	1.1851	9.1129	33.3541	3.3541	1.27673	9.2376	32.8681	2.8681	1.09796
9.1135	36.7675	6.7675	1.0623	8.9195	34.3287	4.3287	0.638989	9.4543	33.5564	3.5564	0.968545	9.9444	36.3323	6.3323	1.18551	9.1567	33.3552	3.3552	1.27715	9.2821	32.8692	2.8692	1.09838
9.1564	36.7663	6.7663	1.06211	8.9626	34.3297	4.3297	0.639136	9.5004	33.52	3.52	0.958632	9.99	36.3292	6.3292	1.18493	9.2012	33.3553	3.3553	1.27719	9.3268	32.8717	2.8717	1.09934
9.1993	36.7645	6.7645	1.06183	9.0048	34.3166	4.3166	0.637202	9.5452	33.5179	3.5179	0.95806	10.0367	36.3274	6.3274	1.1846	9.2446	33.3551	3.3551	1.27711	9.3701	32.8729	2.8729	1.0998
9.2436	36.7621	6.7621	1.06145	9.0469	34.3036	4.3036	0.635283	9.5892	33.5191	3.5191	0.958387	10.085	36.3254	6.3254	1.18422	9.2882	33.3559	3.3559	1.27742	9.4136	32.859	2.859	1.09448
9.2873	36.763	6.763	1.0616	9.0906	34.2993	4.2993	0.634649	9.6345	33.4295	3.4295	0.933985	10.132	36.3204	6.3204	1.18329	9.3321	33.356	3.356	1.27745	9.458	32.8456	2.8456	1.08935
9.3311	36.7633	6.7633	1.06164	9.1348	34.298	4.298	0.634457	9.6798	33.3565	3.3565	0.914104	10.1798	36.3175	6.3175	1.18274	9.3747	33.3545	3.3545	1.27688	9.5016	32.842	2.842	1.08797
9.3761	36.7647	6.7647	1.06186	9.1777	34.2979	4.2979	0.634442	9.7249	33.3339	3.3339	0.90795	10.229	36.318	6.318	1.18284	9.4172	33.3547	3.3547	1.27696	9.5454	32.8402	2.8402	1.08728
9.4206	36.7665	6.7665	1.06214	9.2207	34.283	4.283	0.632242	9.7708	33.3358	3.3358	0.908467	10.2778	36.3175	6.3175	1.18274	9.4614	33.3638	3.3638	1.28042	9.5908	32.8361	2.8361	1.08571
9.4639	36.7664	6.7664	1.06213	9.2645	34.2698	4.2698	0.630294	9.8173	33.3413	3.3413	0.909965	10.3257	36.3156	6.3156	1.18239	9.5054	33.3718	3.3718	1.28347	9.6356	32.8275	2.8275	1.08242
9.5078	36.7655	6.7655	1.06199	9.3074	34.2645	4.2645	0.629512	9.8627	33.3364	3.3364	0.90863	10.3741	36.2977	6.2977	1.17904	9.5491	33.3739	3.3739	1.28427	9.6797	32.8241	2.8241	1.08112
9.5519	36.7637	6.7637	1.06171	9.3497	34.2636	4.2636	0.629379	9.9082	33.2881	3.2881	0.895476	10.4217	36.2854	6.2854	1.17673	9.5936	33.3713	3.3713	1.28328	9.7253	32.8221	2.8221	1.08035
9.5955	36.7664	6.7664	1.06213	9.3928	34.2632	4.2632	0.62932	9.9546	33.2549	3.2549	0.886435	10.469	36.2822	6.2822	1.17613	9.6389	33.3661	3.3661	1.2813	9.7709	32.8227	2.8227	1.08058
9.6391	36.7705	6.7705	1.06277	9.4351	34.2557	4.2557	0.628213	9.9999	33.246	3.246	0.884011	10.5167	36.2805	6.2805	1.17582	9.6829	33.3656	3.3656	1.28111	9.8151	32.8189	2.8189	1.07913
9.6831	36.7776	6.7776	1.06389	9.4773	34.2495	4.2495	0.627297	10.0445	33.2452	3.2452	0.883793	10.5648	36.2772	6.2772	1.1752	9.7271	33.3668	3.3668	1.28157	9.8598	32.8118	2.8118	1.07641
9.7261	36.7825	6.7825	1.06466	9.5202	34.2488	4.2488	0.627194	10.09	33.1765	3.1765	0.865083	10.6119	36.2708	6.2708	1.174	9.7717	33.3676	3.3676	1.28187	9.9051	32.8087	2.8087	1.07522
9.7693	36.783	6.783	1.06473	9.5628	34.2507	4.2507	0.627474	10.135	33.1196	3.1196	0.849587	10.6595	36.2684	6.2684	1.17355	9.8152	33.3683	3.3683	1.28214	9.9494	32.8079	2.8079	1.07492
9.8131	36.783	6.783	1.06473	9.6044	34.251	4.251	0.627519	10.1799	33.1018	3.1018	0.84474	10.7075	36.2657	6.2657	1.17304	9.8584	33.3684	3.3684	1.28217	9.993	32.8072	2.8072	1.07465
9.8561	36.7739	6.7739	1.06331	9.6466	34.2454	4.2454	0.626692	10.2255	33.101	3.101	0.844522	10.754	36.2637	6.2637	1.17267	9.9029	33.3674	3.3674	1.28179	10.0376	32.7903	2.7903	1.06818
9.8985	36.7664	6.7664	1.06213	9.6888	34.2403	4.2403	0.625939	10.2708	33.0954	3.0954	0.842997	10.8001	36.2634	6.2634	1.17261	9.9468	33.3669	3.3669	1.2816	10.0818	32.7671	2.7671	1.0593
9.942	36.7626	6.7626	1.06153	9.7303	34.2363	4.2363	0.625349	10.3151	33.0471	3.0471	0.829843	10.8476	36.2632	6.2632	1.17258	9.9904	33.3701	3.3701	1.28282	10.126	32.7577	2.7577	1.0557
9.9858	36.7622	6.7622	1.06147	9.7719	34.2348	4.2348	0.625127	10.3597	33.0142	3.0142	0.820883	10.8948	36.2642	6.2642	1.17276	10.0344	33.3718	3.3718	1.28347	10.1707	32.7573	2.7573	1.05555
10.0291	36.7637	6.7637	1.06171	9.8154	34.2317	4.2317	0.62467	10.4045	33.0047	3.0047	0.818296	10.9416	36.2677	6.2677	1.17342	10.0779	33.3725	3.3725	1.28373	10.2146	32.7592	2.7592	1.05627
10.0732	36.7276	6.7276	1.05604	9.8588	34.2215	4.2215	0.623164	10.4485	33.0048	3.0048	0.818323	10.9894	36.2693	6.2693	1.17372	10.1208	33.3711	3.3711	1.2832	10.2579	32.7448	2.7448	1.05076
10.1182	36.6459	6.6459	1.04321	9.9025	34.219	4.219	0.622795	10.4933	33.0036	3.0036	0.817996	11.0372	36.2712	6.2712	1.17407	10.1639	33.3687	3.3687	1.28229	10.3022	32.694	2.694	1.03131
10.1621	36.6051	6.6051	1.03681	9.9468	34.2198	4.2198	0.622913	10.5399	32.9795	2.9795	0.811433	11.0843	36.2693	6.2693	1.17372	10.2069	33.3703	3.3703	1.2829	10.3467	32.6649	2.6649	1.02017
10.2063	36.5965	6.5965	1.03546	9.9897	34.2218	4.2218	0.623208	10.5858	32.963	2.963	0.806939	11.1328	36.268	6.268	1.17348	10.25	33.3704	3.3704	1.28294	10.3907	32.6588	2.6588	1.01784
10.2511	36.5994	6.5994	1.03591	10.0322	34.2105	4.2105	0.62154	10.6315	32.9604	2.9604	0.806231	11.1823	36.2686	6.2686	1.17359	10.2939	33.3705	3.3705	1.28297	10.4355	32.6613	2.6613	1.0188
10.2943	36.5961	6.5961	1.0354	10.076	34.1763	4.1763	0.616492	10.6777	32.9624	2.9624	0.806776	11.2302	36.2676	6.2676	1.1734	10.3391	33.3718	3.3718	1.28347	10.4814	32.6555	2.6555	1.01658
10.3371	36.4854	6.4854	1.01802	10.1193	34.1573	4.1573	0.613687	10.7231	32.963	2.963	0.806939	11.2766	36.2594	6.2594	1.17187	10.3834	33.3707	3.3707	1.28305	10.526	32.6399	2.6399	1.0106
10.3814	36.4006	6.4006	1.00471	10.1617	34.1545	4.1545	0.613274	10.768	32.9539	2.9539	0.804461	11.3245	36.2527	6.2527	1.17061	10.4276	33.3687	3.3687	1.28229	10.5705	32.6303	2.6303	1.00693
10.4252	36.3756	6.3756	1.00078	10.2044	34.1549	4.1549	0.613333	10.814	32.936	2.936	0.799586	11.3729	36.2505	6.2505	1.1702	10.4728	33.3657	3.3657	1.28115	10.6159	32.6292	2.6292	1.00651
10.4683	36.3773	6.3773	1.00105	10.2475	34.1539	4.1539	0.613185	10.8599	32.9296	2.9296	0.797843	11.4212	36.2497	6.2497	1.17005	10.5172	33.3666	3.3666	1.28149	10.6603	32.6312	2.6312	1.00727
10.512	36.3828	6.3828	1.00192	10.2897	34.1331	4.1331	0.610115	10.9049	32.9282	2.9282	0.797462	11.4698	36.2504	6.2504	1.17018	10.5601	33.3686	3.3686	1.28225	10.7038	32.6313	2.6313	1.00731
10.5557	36.3929	6.3929	1.0035	10.3324	34.1039	4.1039	0.605804	10.9496	32.928	2.928	0.797407	11.5176	36.2511	6.2511	1.17031	10.6038	33.3698	3.3698	1.28271	10.7483	32.6287	2.6287	1.00632
10.5981	36.3987	6.3987	1.00441	10.3753	34.0935	4.0935	0.604269	10.9959	32.917	2.917	0.794412	11.5644	36.2518	6.2518	1.17044	10.6478	33.3701	3.3701	1.28282	10.7931	32.6302	2.6302	1.00689
10.6409	36.4003	6.4003	1.00466	10.4171	34.0906	4.0906	0.603841	11.0416	32.8967	2.8967	0.788883	11.6121	36.2523	6.2523	1.17054	10.6916	33.3701	3.3701	1.28282	10.8374	32.6327	2.6327	1.00785
10.6845	36.4015	6.4015	1.00485	10.4585	34.0877	4.0877	0.603413	11.0869	32.8856	2.8856	0.78586	11.6596	36.2524	6.2524	1.17055	10.7356	33.3712	3.3712	1.28324	10.882	32.6321	2.6321	1.00762
10.7272	36.4151	6.4151	1.00699	10.5013	34.0726	4.0726	0.601184	11.132	32.8824	2.8824	0.784989	11.7054	36.2525	6.2525	1.17057	10.7801	33.3699	3.3699	1.28275	10.9265	32.623	2.623	1.00413
10.7698	36.4897	6.4897	1.0187	10.5437	34.0608	4.0608	0.599442	11.1763	32.8854	2.8854	0.785806	11.7516	36.2516	6.2516	1.1704	10.8234	33.3691	3.3691	1.28244	10.9695	32.615	2.615	1.00107
10.8143	36.536	6.536	1.02596	10.5862	34.0569	4.0569	0.598866	11.2201	32.8738	2.8738	0.782647	11.7994	36.2447	6.2447	1.16911	10.867	33.371	3.371	1.28316	11.0129	32.611	2.611	0.999541
10.8588	36.5473	6.5473	1.02774	10.6297	34.0584	4.0584	0.599088	11.2655	32.8486	2.8486	0.775784	11.8464	36.2393	6.2393	1.1681	10.9109	33.373	3.373	1.28393	11.0576	32.6076	2.6076	0.998239
10.903	36.5473	6.5473	1.02774	10.6736	34.0571	4.0571	0.598896	11.3103	32.836	2.836	0.772352	11.8935	36.238	6.238	1.16786	10.9538	33.3805	3.3805	1.28678	11.1014	32.6105	2.6105	0.999349
10.9479	36.5462	6.5462	1.02756	10.7164	34.0374	4.0374	0.595988	11.3546	32.8347	2.8347	0.771998	11.9417	36.2372	6.2372	1.16771	10.9964	33.3869	3.3869	1.28922	11.145	32.6116	2.6116	0.99977
10.9922	36.5531	6.5531	1.02865	10.7596	34.0259	4.0259	0.59429	11.4003	32.8331	2.8331	0.771562	11.9893	36.2361	6.2361	1.1675	11.0406	33.3874	3.3874	1.28941	11.1901	32.6134	2.6134	1.00046
11.0355	36.5598	6.5598	1.0297	10.803	34.0234	4.0234	0.593921	11.4472	32.8127	2.8127	0.766007	12.0374	36.2356	6.2356	1.16741	11.0848	33.3878	3.3878	1.28956	11.2352	32.6155	2.6155	1.00126
11.0797	36.5616	6.5616	1.02998	10.8448	34.0244	4.0244	0.594069	11.493	32.7957	2.7957	0.761377	12.0873	36.235	6.235	1.1673	11.1285	33.3873	3.3873	1.28937	11.28	32.6156	2.6156	1.0013
11.1239	36.5615	6.5615	1.02997	10.8861	34.023	4.023	0.593862	11.5389	32.7898	2.7898	0.75977	12.1366	36.2355	6.2355	1.16739	11.173	33.3866	3.3866	1.2891	11.3253	32.6138	2.6138	1.00061
11.1672	36.5756	6.5756	1.03218	10.9294	34.0108	4.0108	0.592061	11.5849	32.7892	2.7892	0.759607	12.1844	36.2377	6.2377	1.1678	11.2181	33.3884	3.3884	1.28979	11.3701	32.6127	2.6127	1.00019
11.2105	36.6114	6.6114	1.0378	10.9726	34.0035	4.0035	0.590984	11.63	32.7887	2.7887	0.759471	12.2321	36.2382	6.2382	1.1679	11.262	33.3901	3.3901	1.29043	11.4141	32.614	2.614	1.00069
11.255	36.6292	6.6292	1.04059	11.0155	34.0023	4.0023	0.590806	11.6746	32.7715	2.7715	0.754786	12.28	36.2368	6.2368	1.16763	11.3059	33.3897	3.3897	1.29028	11.4588	32.6166	2.6166	1.00168
11.2983	36.6297	6.6297	1.04067	11.0589	34.003	4.003	0.59091	11.7205	32.7293	2.7293	0.743294	12.327	36.2344	6.2344	1.16718	11.3504	33.387	3.387	1.28925	11.504	32.616	2.616	1.00145
11.3414	36.6278	6.6278	1.04037	11.1012	33.999	3.999	0.590319	11.7656	32.7072	2.7072	0.737275	12.3744	36.235	6.235	1.1673	11.3942	33.3861	3.3861	1.28891	11.5486	32.615	2.615	1.00107
11.3848	36.6414	6.6414	1.04251	11.1425	33.9826	3.9826	0.587898	11.8106	32.7024	2.7024	0.735968	12.422	36.2357	6.2357	1.16743	11.4376	33.3873	3.3873	1.28937	11.5932	32.6127	2.6127	1.00019
11.4277	36.6814	6.6814	1.04879	11.1846	33.9712	3.9712	0.586216	11.8564	32.6956	2.6956	0.734116	12.4683	36.2371	6.2371	1.16769	11.4819	33.3876	3.3876	1.28948	11.6388	32.6008	2.6008	0.995636
11.4702	36.7008	6.7008	1.05183	11.2273	33.9686	3.9686	0.585832	11.9016	32.6605	2.6605	0.724557	12.5147	36.2362	6.2362	1.16752	11.5254	33.3861	3.3861	1.28891	11.6832	32.5929	2.5929	0.992612
11.5139	36.7052	6.7052	1.05252	11.2695	33.9684	3.9684	0.585802	11.9453	32.6433	2.6433	0.719873	12.5624	36.2353	6.2353	1.16735	11.569	33.3868	3.3868	1.28918	11.7269	32.5905	2.5905	0.991693
11.5576	36.7044	6.7044	1.0524	11.3116	33.9692	3.9692	0.58592	11.9898	32.6437	2.6437	0.719981	12.6091	36.2348	6.2348	1.16726	11.6132	33.3878	3.3878	1.28956	11.7713	32.59	2.59	0.991501
11.601	36.7038	6.7038	1.0523	11.355	33.9687	3.9687	0.585847	12.035	32.6471	2.6471	0.720907	12.6556	36.2349	6.2349	1.16728	11.6568	33.3895	3.3895	1.29021	11.8152	32.5815	2.5815	0.988247
11.6454	36.7418	6.7418	1.05827	11.3982	33.9703	3.9703	0.586083	12.0795	32.6417	2.6417	0.719437	12.7032	36.2369	6.2369	1.16765	11.6995	33.3896	3.3896	1.29024	11.8583	32.5743	2.5743	0.985491
11.6902	36.7756	6.7756	1.06357	11.4416	33.9703	3.9703	0.586083	12.1244	32.6069	2.6069	0.709959	12.7517	36.2375	6.2375	1.16777	11.743	33.3884	3.3884	1.28979	11.9025	32.5723	2.5723	0.984726
11.7337	36.7884	6.7884	1.06558	11.4854	33.9714	3.9714	0.586245	12.1707	32.587	2.587	0.70454	12.7992	36.238	6.238	1.16786	11.7868	33.3887	3.3887	1.2899	11.947	32.5733	2.5733	0.985108
11.7773	36.79	6.79	1.06583	11.5282	33.9655	3.9655	0.585374	12.2161	32.5825	2.5825	0.703314	12.8472	36.239	6.239	1.16805	11.8298	33.3892	3.3892	1.29009	11.9908	32.5763	2.5763	0.986257
11.822	36.795	6.795	1.06662	11.5705	33.9564	3.9564	0.584031	12.2616	32.5824	2.5824	0.703287	12.8961	36.2378	6.2378	1.16782	11.8731	33.3874	3.3874	1.28941	12.0356	32.5782	2.5782	0.986984
11.8658	36.7958	6.7958	1.06674	11.6141	33.9508	3.9508	0.583204	12.308	32.5778	2.5778	0.702034	12.9441	36.2348	6.2348	1.16726	11.9181	33.3869	3.3869	1.28922	12.0815	32.5762	2.5762	0.986219
11.9089	36.7974	6.7974	1.067	11.6571	33.948	3.948	0.582791	12.354	32.5605	2.5605	0.697323	12.9915	36.2357	6.2357	1.16743	11.9621	33.3877	3.3877	1.28952	12.1263	32.574	2.574	0.985376
11.953	36.8002	6.8002	1.06743	11.6995	33.949	3.949	0.582938	12.3988	32.5512	2.5512	0.69479	13.0398	36.2387	6.2387	1.16799	12.0058	33.3885	3.3885	1.28983	12.1707	32.5721	2.5721	0.984649
11.9968	36.8021	6.8021	1.06773	11.7425	33.9534	3.9534	0.583588	12.4445	32.5498	2.5498	0.694409	13.0874	36.2404	6.2404	1.16831	12.0504	33.3891	3.3891	1.29005	12.2159	32.5719	2.5719	0.984572
12.04	36.7311	6.7311	1.05659	11.7859	33.9573	3.9573	0.584164	12.4902	32.551	2.551	0.694736	13.1348	36.2375	6.2375	1.16777	12.0948	33.3869	3.3869	1.28922	12.2603	32.5748	2.5748	0.985683
12.0838	36.6198	6.6198	1.03912	11.828	33.959	3.959	0.584415	12.5355	32.5501	2.5501	0.694491	13.1832	36.2359	6.2359	1.16747	12.1384	33.3875	3.3875	1.28944	12.3043	32.5765	2.5765	0.986333
12.1274	36.5747	6.5747	1.03204	11.8704	33.9585	3.9585	0.584341	12.5808	32.5465	2.5465	0.69351	13.2315	36.2357	6.2357	1.16743	12.183	33.3875	3.3875	1.28944	12.3492	32.5749	2.5749	0.985721
12.1697	36.5692	6.5692	1.03117	11.9133	33.9544	3.9544	0.583736	12.6267	32.5381	2.5381	0.691223	13.2783	36.2364	6.2364	1.16756	12.2271	33.3856	3.3856	1.28872	12.3938	32.5732	2.5732	0.98507
12.2125	36.573	6.573	1.03177	11.9552	33.9524	3.9524	0.58344	12.6712	32.534	2.534	0.690106	13.3248	36.2378	6.2378	1.16782	12.2706	33.3859	3.3859	1.28884	12.4378	32.571	2.571	0.984228
12.256	36.4224	6.4224	1.00813	11.9967	33.9516	3.9516	0.583322	12.716	32.5329	2.5329	0.689806	13.3717	36.2374	6.2374	1.16775	12.3144	33.3872	3.3872	1.28933	12.4822	32.5613	2.5613	0.980515
12.2988	36.2628	6.2628	0.983079	12.0394	33.9527	3.9527	0.583485	12.7612	32.5288	2.5288	0.68869	13.4181	36.2372	6.2372	1.16771	12.3589	33.39	3.39	1.2904	12.5268	32.5557	2.5557	0.978371
12.3417	36.2052	6.2052	0.974037	12.0818	33.9546	3.9546	0.583765	12.8055	32.511	2.511	0.683842	13.4648	36.2511	6.2511	1.17031	12.4024	33.3906	3.3906	1.29062	12.5702	32.5527	2.5527	0.977222
12.3862	36.2031	6.2031	0.973707	12.1243	33.9521	3.9521	0.583396	12.8496	32.5027	2.5027	0.681582	13.5127	36.2636	6.2636	1.17265	12.4462	33.3892	3.3892	1.29009	12.6137	32.5547	2.5547	0.977988
12.4307	36.209	6.209	0.974633	12.1678	33.9502	3.9502	0.583116	12.895	32.5028	2.5028	0.681609	13.5602	36.2692	6.2692	1.1737	12.4901	33.3941	3.3941	1.29196	12.6575	32.5559	2.5559	0.978447
12.4747	36.0789	6.0789	0.954212	12.2118	33.9512	3.9512	0.583263	12.9402	32.505	2.505	0.682208	13.6083	36.2707	6.2707	1.17398	12.533	33.4008	3.4008	1.29451	12.7004	32.5561	2.5561	0.978524
12.5193	35.9595	5.9595	0.935469	12.2548	33.9522	3.9522	0.583411	12.9852	32.5026	2.5026	0.681555	13.6573	36.2723	6.2723	1.17428	12.5758	33.4027	3.4027	1.29523	12.744	32.5556	2.5556	0.978332
12.5633	35.9203	5.9203	0.929316	12.2977	33.9522	3.9522	0.583411	13.0312	32.4943	2.4943	0.679294	13.7055	36.2781	6.2781	1.17537	12.6199	33.4033	3.4033	1.29546	12.7899	32.5563	2.5563	0.9786
12.6056	35.919	5.919	0.929112	12.3409	33.95	3.95	0.583086	13.0779	32.4898	2.4898	0.678069	13.7532	36.2822	6.2822	1.17613	12.6632	33.4049	3.4049	1.29607	12.8357	32.5574	2.5574	0.979022
12.6492	35.9247	5.9247	0.930007	12.3834	33.9478	3.9478	0.582761	13.1234	32.4891	2.4891	0.677878	13.8018	36.282	6.282	1.1761	12.7067	33.4028	3.4028	1.29527	12.8806	32.5583	2.5583	0.979366
12.694	35.891	5.891	0.924717	12.4256	33.9432	3.9432	0.582082	13.169	32.4892	2.4892	0.677905	13.8498	36.2818	6.2818	1.17606	12.7516	33.3956	3.3956	1.29253	12.926	32.5514	2.5514	0.976725
12.7382	35.8384	5.8384	0.91646	12.469	33.9412	3.9412	0.581787	13.2152	32.4826	2.4826	0.676108	13.897	36.2832	6.2832	1.17632	12.7969	33.3915	3.3915	1.29097	12.9714	32.5439	2.5439	0.973853
12.7827	35.8165	5.8165	0.913022	12.5116	33.9396	3.9396	0.581551	13.2602	32.4642	2.4642	0.671097	13.9444	36.2852	6.2852	1.1767	12.8408	33.3903	3.3903	1.29051	13.0157	32.5408	2.5408	0.972667
12.8271	35.8152	5.8152	0.912818	12.554	33.9375	3.9375	0.581241	13.3049	32.4561	2.4561	0.668891	13.9922	36.2834	6.2834	1.17636	12.885	33.3898	3.3898	1.29032	13.06	32.5419	2.5419	0.973088
12.8699	35.8162	5.8162	0.912975	12.597	33.9379	3.9379	0.5813	13.3509	32.4567	2.4567	0.669054	14.0395	36.2816	6.2816	1.17602	12.9293	33.3904	3.3904	1.29055	13.1042	32.5438	2.5438	0.973815
12.9132	35.777	5.777	0.906822	12.6391	33.9387	3.9387	0.581418	13.3958	32.4586	2.4586	0.669572	14.0874	36.2816	6.2816	1.17602	12.9726	33.3964	3.3964	1.29283	13.1483	32.5446	2.5446	0.974121
12.9574	35.7463	5.7463	0.902003	12.6806	33.9398	3.9398	0.58158	13.4405	32.4584	2.4584	0.669517	14.1356	36.2852	6.2852	1.1767	13.0158	33.4022	3.4022	1.29504	13.1931	32.5435	2.5435	0.9737
13.0002	35.7375	5.7375	0.900622	12.7234	33.9384	3.9384	0.581374	13.486	32.458	2.458	0.669408	14.1824	36.301	6.301	1.17965	13.0605	33.4045	3.4045	1.29592	13.2388	32.5407	2.5407	0.972628
13.0422	35.7352	5.7352	0.900261	12.7659	33.9371	3.9371	0.581182	13.5312	32.4573	2.4573	0.669218	14.2287	36.3126	6.3126	1.18182	13.1045	33.4028	3.4028	1.29527	13.2831	32.5388	2.5388	0.971901
13.0857	35.7285	5.7285	0.899209	12.8075	33.9382	3.9382	0.581344	13.5752	32.4567	2.4567	0.669054	14.2761	36.3169	6.3169	1.18263	13.148	33.4016	3.4016	1.29481	13.3271	32.5412	2.5412	0.97282
13.1294	35.6854	5.6854	0.892443	12.8501	33.9384	3.9384	0.581374	13.62	32.4565	2.4565	0.669	14.3227	36.3167	6.3167	1.18259	13.1917	33.4035	3.4035	1.29554	13.3714	32.5444	2.5444	0.974045
13.1726	35.6553	5.6553	0.887719	12.8942	33.9386	3.9386	0.581403	13.6653	32.4578	2.4578	0.669354	14.3692	36.3253	6.3253	1.1842	13.2349	33.4034	3.4034	1.2955	13.4147	32.5453	2.5453	0.974389
13.2168	35.6463	5.6463	0.886306	12.937	33.9404	3.9404	0.581669	13.7097	32.4498	2.4498	0.667175	14.4171	36.3396	6.3396	1.18688	13.2773	33.4025	3.4025	1.29515	13.4577	32.5472	2.5472	0.975117
13.2616	35.6457	5.6457	0.886212	12.9799	33.9408	3.9408	0.581728	13.7544	32.4422	2.4422	0.665105	14.4656	36.3446	6.3446	1.18782	13.3209	33.4031	3.4031	1.29538	13.502	32.5484	2.5484	0.975576
13.3052	35.6442	5.6442	0.885976	13.0238	33.9345	3.9345	0.580798	13.8007	32.4407	2.4407	0.664697	14.5133	36.3446	6.3446	1.18782	13.3649	33.4017	3.4017	1.29485	13.5468	32.5464	2.5464	0.974811
13.349	35.6196	5.6196	0.882115	13.067	33.9243	3.9243	0.579292	13.8463	32.4407	2.4407	0.664697	14.5621	36.3476	6.3476	1.18838	13.408	33.4015	3.4015	1.29477	13.591	32.5442	2.5442	0.973968
13.3935	35.601	5.601	0.879195	13.1095	33.9211	3.9211	0.57882	13.8922	32.4388	2.4388	0.664179	14.6114	36.3734	6.3734	1.19321	13.4514	33.4016	3.4016	1.29481	13.6357	32.5448	2.5448	0.974198
13.437	35.5974	5.5974	0.87863	13.1527	33.9213	3.9213	0.578849	13.9388	32.4386	2.4386	0.664125	14.6589	36.3939	6.3939	1.19705	13.4964	33.4043	3.4043	1.29584	13.6813	32.5456	2.5456	0.974504
13.48	35.5992	5.5992	0.878913	13.1954	33.9194	3.9194	0.578569	13.9844	32.4394	2.4394	0.664343	14.7061	36.3993	6.3993	1.19806	13.5405	33.4054	3.4054	1.29626	13.7261	32.5458	2.5458	0.974581
13.5242	35.5914	5.5914	0.877688	13.2379	33.9168	3.9168	0.578185	14.0292	32.4387	2.4387	0.664152	14.7545	36.397	6.397	1.19763	13.5848	33.4048	3.4048	1.29603	13.7707	32.5455	2.5455	0.974466
13.5678	35.5495	5.5495	0.871111	13.281	33.9178	3.9178	0.578333	14.0751	32.4397	2.4397	0.664424	14.802	36.3955	6.3955	1.19735	13.63	33.4032	3.4032	1.29542	13.8158	32.5433	2.5433	0.973624
13.6112	35.5267	5.5267	0.867532	13.3243	33.9211	3.9211	0.57882	14.1207	32.437	2.437	0.663689	14.8495	36.4034	6.4034	1.19882	13.6742	33.4021	3.4021	1.295	13.8599	32.5436	2.5436	0.973739
13.655	35.5216	5.5216	0.866732	13.3664	33.9216	3.9216	0.578894	14.1656	32.4308	2.4308	0.662001	14.898	36.4095	6.4095	1.19997	13.7176	33.4021	3.4021	1.295	13.9036	32.5453	2.5453	0.974389
13.6986	35.5236	5.5236	0.867045	13.4088	33.9216	3.9216	0.578894	14.2111	32.4269	2.4269	0.660938	14.9455	36.4104	6.4104	1.20013	13.7623	33.4018	3.4018	1.29489	13.9486	32.5459	2.5459	0.974619
13.741	35.5246	5.5246	0.867202	13.4517	33.9223	3.9223	0.578997	14.2572	32.426	2.426	0.660693	14.9918	36.4089	6.4089	1.19985	13.8067	33.402	3.402	1.29496	13.9934	32.5436	2.5436	0.973739
13.7841	35.5199	5.5199	0.866465	13.4934	33.9225	3.9225	0.579027	14.3014	32.4266	2.4266	0.660857	15.0391	36.4083	6.4083	1.19974	13.8502	33.4034	3.4034	1.2955	14.0375	32.5399	2.5399	0.972322
13.828	35.5087	5.5087	0.864707	13.5349	33.9206	3.9206	0.578746	14.3462	32.4265	2.4265	0.66083	15.0869	36.4084	6.4084	1.19976	13.894	33.4036	3.4036	1.29557	14.0819	32.5401	2.5401	0.972399
13.8708	35.5034	5.5034	0.863875	13.5778	33.9211	3.9211	0.57882	14.3918	32.4156	2.4156	0.657861	15.1334	36.4002	6.4002	1.19823	13.9384	33.4049	3.4049	1.29607	14.1267	32.5432	2.5432	0.973585
13.9135	35.5034	5.5034	0.863875	13.62	33.9224	3.9224	0.579012	14.4362	32.4098	2.4098	0.656281	15.18	36.3959	6.3959	1.19742	13.9816	33.4052	3.4052	1.29618	14.1702	32.5416	2.5416	0.972973
13.9579	35.4963	5.4963	0.86276	13.6623	33.9224	3.9224	0.579012	14.4802	32.409	2.409	0.656064	15.2282	36.396	6.396	1.19744	14.0252	33.4021	3.4021	1.295	14.2137	32.541	2.541	0.972743
14.0021	35.4735	5.4735	0.859181	13.706	33.9239	3.9239	0.579233	14.5259	32.4083	2.4083	0.655873	15.2757	36.396	6.396	1.19744	14.0692	33.4012	3.4012	1.29466	14.2582	32.536	2.536	0.970829
14.046	35.4623	5.4623	0.857423	13.7503	33.924	3.924	0.579248	14.5712	32.4038	2.4038	0.654647	15.3236	36.3931	6.3931	1.1969	14.112	33.3995	3.3995	1.29401	14.3019	32.5261	2.5261	0.967039
14.0908	35.46	5.46	0.857062	13.7933	33.9212	3.9212	0.578835	14.6163	32.3873	2.3873	0.650154	15.3725	36.3927	6.3927	1.19682	14.1544	33.399	3.399	1.29382	14.3453	32.5207	2.5207	0.964972
14.1351	35.461	5.461	0.857219	13.8366	33.9203	3.9203	0.578702	14.6625	32.3778	2.3778	0.647567	15.4203	36.3922	6.3922	1.19673	14.1985	33.3986	3.3986	1.29367	14.3904	32.5224	2.5224	0.965623
14.1784	35.4605	5.4605	0.857141	13.8799	33.9212	3.9212	0.578835	14.7091	32.3763	2.3763	0.647158	15.4678	36.3911	6.3911	1.19652	14.2423	33.4081	3.4081	1.29729	14.4354	32.5268	2.5268	0.967307
14.2224	35.4545	5.4545	0.856199	13.9224	33.9202	3.9202	0.578687	14.7542	32.3757	2.3757	0.646995	15.5165	36.3919	6.3919	1.19667	14.286	33.4183	3.4183	1.30117	14.4801	32.522	2.522	0.96547
14.2667	35.4471	5.4471	0.855037	13.9648	33.9191	3.9191	0.578525	14.7996	32.375	2.375	0.646804	15.5646	36.3935	6.3935	1.19697	14.3307	33.419	3.419	1.30144	14.5259	32.5126	2.5126	0.961871
14.3103	35.4447	5.4447	0.85466	14.008	33.92	3.92	0.578658	14.8457	32.3762	2.3762	0.647131	15.6118	36.3941	6.3941	1.19708	14.3758	33.4157	3.4157	1.30018	14.5708	32.5095	2.5095	0.960684
14.3535	35.4455	5.4455	0.854786	14.0501	33.9211	3.9211	0.57882	14.8908	32.3743	2.3743	0.646613	15.6594	36.3936	6.3936	1.19699	14.4194	33.4141	3.4141	1.29957	14.6146	32.5085	2.5085	0.960302
14.3974	35.4462	5.4462	0.854896	14.0924	33.921	3.921	0.578805	14.9354	32.3733	2.3733	0.646341	15.7077	36.3939	6.3939	1.19705	14.4631	33.4158	3.4158	1.30022	14.6595	32.5088	2.5088	0.960417
14.4407	35.438	5.438	0.853609	14.1359	33.9217	3.9217	0.578909	14.9811	32.3744	2.3744	0.646641	15.7547	36.3813	6.3813	1.19469	14.5078	33.4169	3.4169	1.30064	14.7049	32.5025	2.5025	0.958005
14.4843	35.4306	5.4306	0.852447	14.1785	33.9243	3.9243	0.579292	15.0263	32.3738	2.3738	0.646477	15.8015	36.3561	6.3561	1.18997	14.5516	33.4142	3.4142	1.29961	14.749	32.4967	2.4967	0.955784
14.5284	35.4279	5.4279	0.852023	14.2192	33.9233	3.9233	0.579145	15.0714	32.3647	2.3647	0.643999	15.8492	36.3454	6.3454	1.18797	14.5945	33.4128	3.4128	1.29908	14.7931	32.494	2.494	0.954751
14.5714	35.4274	5.4274	0.851945	14.2612	33.9199	3.9199	0.578643	15.1168	32.3588	2.3588	0.642392	15.8964	36.345	6.345	1.18789	14.6386	33.4139	3.4139	1.29949	14.8385	32.4947	2.4947	0.955019
14.6138	35.4266	5.4266	0.851819	14.3043	33.9206	3.9206	0.578746	15.1619	32.357	2.357	0.641902	15.9435	36.346	6.346	1.18808	14.6827	33.4149	3.4149	1.29987	14.8829	32.4946	2.4946	0.95498
14.6574	35.4189	5.4189	0.850611	14.3465	33.9225	3.9225	0.579027	15.2061	32.3594	2.3594	0.642556	15.9912	36.3277	6.3277	1.18465	14.7265	33.4143	3.4143	1.29965	14.9267	32.4933	2.4933	0.954483
14.7009	35.4101	5.4101	0.849229	14.3889	33.9225	3.9225	0.579027	15.251	32.3573	2.3573	0.641984	16.0383	36.2688	6.2688	1.17362	14.7708	33.4147	3.4147	1.2998	14.9709	32.4902	2.4902	0.953296
14.7439	35.4098	5.4098	0.849182	14.4327	33.921	3.921	0.578805	15.2961	32.3494	2.3494	0.639832	16.0854	36.2361	6.2361	1.1675	14.8147	33.4157	3.4157	1.30018	15.0146	32.4936	2.4936	0.954598
14.7878	35.4115	5.4115	0.849449	14.4756	33.9213	3.9213	0.578849	15.3403	32.3436	2.3436	0.638253	16.1339	36.2284	6.2284	1.16606	14.8578	33.4164	3.4164	1.30045	15.0578	32.4976	2.4976	0.956129
14.8328	35.4169	5.4169	0.850297	14.519	33.9201	3.9201	0.578672	15.3847	32.3413	2.3413	0.637626	16.1823	36.2323	6.2323	1.16679	14.9013	33.4153	3.4153	1.30003	15.1022	32.4985	2.4985	0.956473
14.8769	35.4228	5.4228	0.851223	14.5629	33.9116	3.9116	0.577418	15.4308	32.3403	2.3403	0.637354	16.2296	36.2179	6.2179	1.1641	14.9449	33.4149	3.4149	1.29987	15.1468	32.4972	2.4972	0.955976
14.921	35.4263	5.4263	0.851772	14.6049	33.9065	3.9065	0.576665	15.4766	32.3405	2.3405	0.637408	16.2775	36.1772	6.1772	1.15648	14.9879	33.4165	3.4165	1.30048	15.1908	32.4953	2.4953	0.955248
14.9653	35.4283	5.4283	0.852086	14.6464	33.9051	3.9051	0.576458	15.5225	32.3331	2.3331	0.635393	16.3261	36.1564	6.1564	1.15258	15.0309	33.4161	3.4161	1.30033	15.2353	32.4969	2.4969	0.955861
15.0087	35.4297	5.4297	0.852306	14.6899	33.9046	3.9046	0.576384	15.5691	32.3262	2.3262	0.633514	16.3736	36.1519	6.1519	1.15174	15.0752	33.4158	3.4158	1.30022	15.2812	32.499	2.499	0.956665
15.0517	35.4315	5.4315	0.852588	14.7335	33.9066	3.9066	0.57668	15.6147	32.3236	2.3236	0.632806	16.4209	36.1527	6.1527	1.15189	15.119	33.418	3.418	1.30105	15.3262	32.499	2.499	0.956665
15.0958	35.4466	5.4466	0.854959	14.7764	33.9085	3.9085	0.57696	15.6593	32.3236	2.3236	0.632806	16.4694	36.1422	6.1422	1.14992	15.1634	33.4169	3.4169	1.30064	15.3707	32.4958	2.4958	0.95544
15.1392	35.4577	5.4577	0.856701	14.8193	33.9095	3.9095	0.577108	15.7051	32.3169	2.3169	0.630981	16.5167	36.0476	6.0476	1.13221	15.2084	33.4173	3.4173	1.30079	15.4158	32.4941	2.4941	0.954789
15.1823	35.46	5.46	0.857062	14.8625	33.9112	3.9112	0.577359	15.7511	32.3083	2.3083	0.628639	16.564	35.9812	5.9812	1.11978	15.2522	33.4176	3.4176	1.3009	15.4601	32.4951	2.4951	0.955172
15.2263	35.4609	5.4609	0.857203	14.9046	33.9126	3.9126	0.577565	15.7962	32.3047	2.3047	0.627659	16.6122	35.9627	5.9627	1.11632	15.2955	33.4182	3.4182	1.30113	15.5041	32.495	2.495	0.955134
15.2701	35.4647	5.4647	0.8578	14.9471	33.9114	3.9114	0.577388	15.8414	32.3045	2.3045	0.627604	16.6599	35.9645	5.9645	1.11665	15.3408	33.4172	3.4172	1.30075	15.5491	32.494	2.494	0.954751
15.3124	35.4887	5.4887	0.861567	14.9901	33.9085	3.9085	0.57696	15.8872	32.3012	2.3012	0.626706	16.707	35.9612	5.9612	1.11604	15.3861	33.4141	3.4141	1.29957	15.5937	32.4937	2.4937	0.954636
15.355	35.5045	5.5045	0.864047	15.032	33.9063	3.9063	0.576635	15.9314	32.2947	2.2947	0.624935	16.7543	35.8956	5.8956	1.10376	15.4298	33.4121	3.4121	1.29881	15.6377	32.4951	2.4951	0.955172
15.3986	35.507	5.507	0.86444	15.0734	33.9069	3.9069	0.576724	15.9764	32.2904	2.2904	0.623764	16.801	35.8529	5.8529	1.09576	15.4737	33.4154	3.4154	1.30006	15.6821	32.4984	2.4984	0.956435
15.4416	35.5066	5.5066	0.864377	15.116	33.9103	3.9103	0.577226	16.0224	32.2899	2.2899	0.623628	16.8475	35.8405	5.8405	1.09344	15.5181	33.4188	3.4188	1.30136	15.7267	32.4987	2.4987	0.95655
15.4849	35.5105	5.5105	0.864989	15.1584	33.9052	3.9052	0.576473	16.0673	32.2903	2.2903	0.623737	16.8951	35.841	5.841	1.09353	15.5606	33.4175	3.4175	1.30086	15.7698	32.4983	2.4983	0.956397
15.5295	35.5446	5.5446	0.870342	15.2006	33.8929	3.8929	0.574657	16.1117	32.2905	2.2905	0.623791	16.9434	35.8364	5.8364	1.09267	15.6025	33.4166	3.4166	1.30052	15.8136	32.4979	2.4979	0.956244
15.5736	35.5646	5.5646	0.873481	15.2441	33.887	3.887	0.573786	16.1576	32.2877	2.2877	0.623029	16.9905	35.8143	5.8143	1.08853	15.6453	33.4188	3.4188	1.30136	15.8581	32.497	2.497	0.955899
15.6176	35.5704	5.5704	0.874392	15.2883	33.888	3.888	0.573934	16.2024	32.2794	2.2794	0.620769	17.0382	35.7998	5.7998	1.08582	15.6886	33.4196	3.4196	1.30166	15.9011	32.4935	2.4935	0.954559
15.6626	35.5721	5.5721	0.874659	15.3311	33.8893	3.8893	0.574126	16.2468	32.2711	2.2711	0.618508	17.0876	35.7932	5.7932	1.08458	15.7323	33.4184	3.4184	1.30121	15.9436	32.4936	2.4936	0.954598
15.707	35.5715	5.5715	0.874564	15.3742	33.8902	3.8902	0.574259	16.2929	32.2667	2.2667	0.61731	17.1361	35.7929	5.7929	1.08453	15.777	33.4153	3.4153	1.30003	15.9887	32.4957	2.4957	0.955402
15.7502	35.5708	5.5708	0.874455	15.4177	33.8898	3.8898	0.5742	16.3393	32.2646	2.2646	0.616738	17.183	35.795	5.795	1.08492	15.821	33.4154	3.4154	1.30006	16.0346	32.4975	2.4975	0.956091
15.7941	35.5718	5.5718	0.874611	15.4603	33.8908	3.8908	0.574347	16.384	32.26	2.26	0.615485	17.2305	35.7978	5.7978	1.08545	15.8647	33.4164	3.4164	1.30045	16.0799	32.4977	2.4977	0.956167
15.8378	35.5718	5.5718	0.874611	15.5022	33.8907	3.8907	0.574332	16.4297	32.2578	2.2578	0.614886	17.2778	35.7989	5.7989	1.08565	15.9094	33.4169	3.4169	1.30064	16.1255	32.4964	2.4964	0.95567
15.8807	35.572	5.572	0.874643	15.5456	33.8888	3.8888	0.574052	16.476	32.2545	2.2545	0.613987	17.3249	35.7974	5.7974	1.08537	15.9546	33.4184	3.4184	1.30121	16.1702	32.4952	2.4952	0.95521
15.9246	35.5655	5.5655	0.873623	15.5887	33.889	3.889	0.574081	16.5209	32.2529	2.2529	0.613552	17.373	35.7968	5.7968	1.08526	15.9983	33.4189	3.4189	1.3014	16.214	32.4892	2.4892	0.952913
15.9696	35.556	5.556	0.872131	15.6315	33.8875	3.8875	0.57386	16.5655	32.2507	2.2507	0.612952	17.4215	35.7954	5.7954	1.085	16.0422	33.4185	3.4185	1.30124	16.259	32.4847	2.4847	0.951191
16.0128	35.5543	5.5543	0.871865	15.6744	33.8878	3.8878	0.573904	16.6116	32.2514	2.2514	0.613143	17.469	35.7624	5.7624	1.07882	16.0868	33.4192	3.4192	1.30151	16.3049	32.4833	2.4833	0.950655
16.056	35.5526	5.5526	0.871598	15.7164	33.8877	3.8877	0.57389	16.6568	32.2545	2.2545	0.613987	17.5167	35.735	5.735	1.07369	16.1304	33.4177	3.4177	1.30094	16.3497	32.4818	2.4818	0.95008
16.0996	35.5525	5.5525	0.871582	15.7578	33.8872	3.8872	0.573816	16.7018	32.2575	2.2575	0.614804	17.5647	35.7261	5.7261	1.07202	16.174	33.4167	3.4167	1.30056	16.394	32.48	2.48	0.949391
16.1422	35.5524	5.5524	0.871566	15.8003	33.8896	3.8896	0.57417	16.7472	32.2585	2.2585	0.615077	17.6111	35.7269	5.7269	1.07217	16.2196	33.4172	3.4172	1.30075	16.4388	32.4794	2.4794	0.949162
16.1846	35.5453	5.5453	0.870452	15.843	33.8921	3.8921	0.574539	16.7924	32.257	2.257	0.614668	17.6574	35.728	5.728	1.07238	16.2649	33.4192	3.4192	1.30151	16.4823	32.4792	2.4792	0.949085
16.2284	35.5415	5.5415	0.869855	15.8845	33.8934	3.8934	0.574731	16.8365	32.2535	2.2535	0.613715	17.705	35.722	5.722	1.07125	16.3086	33.4189	3.4189	1.3014	16.5263	32.482	2.482	0.950157
16.2722	35.5405	5.5405	0.869698	15.9268	33.8899	3.8899	0.574214	16.881	32.2449	2.2449	0.611373	17.7519	35.7188	5.7188	1.07066	16.3519	33.4184	3.4184	1.30121	16.5716	32.4825	2.4825	0.950348
16.3156	35.537	5.537	0.869149	15.9708	33.8874	3.8874	0.573845	16.9261	32.2395	2.2395	0.609902	17.7984	35.7161	5.7161	1.07015	16.3947	33.4175	3.4175	1.30086	16.6158	32.482	2.482	0.950157
16.3597	35.5375	5.5375	0.869227	16.0137	33.8882	3.8882	0.573963	16.9706	32.2392	2.2392	0.609821	17.8464	35.715	5.715	1.06994	16.4368	33.4168	3.4168	1.3006	16.6586	32.4738	2.4738	0.947018
16.4046	35.5382	5.5382	0.869337	16.0563	33.8833	3.8833	0.57324	17.0154	32.2375	2.2375	0.609358	17.8948	35.7159	5.7159	1.07011	16.48	33.4173	3.4173	1.30079	16.7025	32.4655	2.4655	0.94384
16.4483	35.5381	5.5381	0.869322	16.1001	33.8776	3.8776	0.572399	17.0617	32.2365	2.2365	0.609085	17.9424	35.7022	5.7022	1.06755	16.5237	33.4191	3.4191	1.30147	16.747	32.4603	2.4603	0.94185
16.4921	35.5376	5.5376	0.869243	16.1434	33.8744	3.8744	0.571926	17.1073	32.2362	2.2362	0.609004	17.991	35.6892	5.6892	1.06511	16.5667	33.4198	3.4198	1.30174	16.7908	32.46	2.46	0.941735
16.5366	35.5371	5.5371	0.869165	16.186	33.8732	3.8732	0.571749	17.153	32.2381	2.2381	0.609521	18.0401	35.6841	5.6841	1.06416	16.6097	33.4163	3.4163	1.30041	16.8347	32.4622	2.4622	0.942577
16.5801	35.536	5.536	0.868992	16.2292	33.8648	3.8648	0.570509	17.1993	32.2398	2.2398	0.609984	18.0876	35.6846	5.6846	1.06425	16.6544	33.4161	3.4161	1.30033	16.8795	32.4627	2.4627	0.942769
16.6231	35.5297	5.5297	0.868003	16.272	33.8563	3.8563	0.569254	17.2451	32.2383	2.2383	0.609575	18.1349	35.6642	5.6642	1.06043	16.6986	33.4176	3.4176	1.3009	16.9239	32.463	2.463	0.942883
16.6674	35.5243	5.5243	0.867155	16.3143	33.8547	3.8547	0.569018	17.2902	32.2309	2.2309	0.60756	18.1833	35.6209	5.6209	1.05233	16.7424	33.4188	3.4188	1.30136	16.9691	32.4613	2.4613	0.942233
16.7112	35.5212	5.5212	0.866669	16.3572	33.8586	3.8586	0.569594	17.3361	32.216	2.216	0.603502	18.2306	35.6034	5.6034	1.04905	16.7871	33.4166	3.4166	1.30052	17.0157	32.4596	2.4596	0.941582
16.7547	35.5205	5.5205	0.866559	16.4006	33.857	3.857	0.569358	17.3815	32.2091	2.2091	0.601623	18.2777	35.602	5.602	1.04879	16.832	33.415	3.415	1.29991	17.0611	32.4599	2.4599	0.941697
16.7985	35.5121	5.5121	0.86524	16.443	33.8485	3.8485	0.568103	17.4264	32.2072	2.2072	0.601106	18.3259	35.6052	5.6052	1.04939	16.876	33.4157	3.4157	1.30018	17.1052	32.4599	2.4599	0.941697
16.8421	35.481	5.481	0.860359	16.4854	33.8461	3.8461	0.567749	17.4716	32.2059	2.2059	0.600752	18.3737	35.5925	5.5925	1.04701	16.9203	33.4174	3.4174	1.30083	17.1502	32.4602	2.4602	0.941811
16.8846	35.4621	5.4621	0.857392	16.5285	33.8459	3.8459	0.567719	17.5177	32.1908	2.1908	0.596639	18.4207	35.5676	5.5676	1.04235	16.964	33.4179	3.4179	1.30102	17.1948	32.4615	2.4615	0.942309
16.9276	35.4582	5.4582	0.85678	16.5703	33.8461	3.8461	0.567749	17.5626	32.1798	2.1798	0.593644	18.4685	35.5567	5.5567	1.04031	17.0076	33.4172	3.4172	1.30075	17.2391	32.4644	2.4644	0.943419
16.9712	35.4606	5.4606	0.857156	16.6116	33.8457	3.8457	0.56769	17.6078	32.177	2.177	0.592881	18.5158	35.556	5.556	1.04018	17.0519	33.417	3.417	1.30067	17.2835	32.464	2.464	0.943266
17.0137	35.4331	5.4331	0.85284	16.6544	33.8468	3.8468	0.567852	17.6533	32.1779	2.1779	0.593126	18.5622	35.5581	5.5581	1.04057	17.0965	33.4179	3.4179	1.30102	17.3277	32.4623	2.4623	0.942615
17.0565	35.3746	5.3746	0.843657	16.6969	33.8457	3.8457	0.56769	17.6976	32.1782	2.1782	0.593208	18.609	35.5585	5.5585	1.04064	17.1393	33.4186	3.4186	1.30128	17.3706	32.4648	2.4648	0.943572
17.1011	35.3474	5.3474	0.839387	16.7394	33.8452	3.8452	0.567616	17.7414	32.1776	2.1776	0.593044	18.6569	35.5369	5.5369	1.0366	17.1828	33.4175	3.4175	1.30086	17.414	32.4643	2.4643	0.943381
17.1454	35.3414	5.3414	0.838445	16.7831	33.8456	3.8456	0.567675	17.787	32.1729	2.1729	0.591764	18.7042	35.5137	5.5137	1.03226	17.2269	33.4158	3.4158	1.30022	17.4583	32.4628	2.4628	0.942807
17.1892	35.3445	5.3445	0.838932	16.8272	33.8453	3.8453	0.567631	17.8327	32.1696	2.1696	0.590866	18.752	35.505	5.505	1.03063	17.27	33.4163	3.4163	1.30041	17.5018	32.4627	2.4627	0.942769
17.2337	35.332	5.332	0.83697	16.8702	33.8454	3.8454	0.567645	17.8775	32.1701	2.1701	0.591002	18.8008	35.5037	5.5037	1.03039	17.3126	33.4198	3.4198	1.30174	17.5454	32.463	2.463	0.942883
17.2782	35.2917	5.2917	0.830644	16.9135	33.8456	3.8456	0.567675	17.9224	32.1729	2.1729	0.591764	18.8489	35.5053	5.5053	1.03068	17.3568	33.4223	3.4223	1.30269	17.5908	32.4614	2.4614	0.942271
17.3211	35.2725	5.2725	0.82763	16.9569	33.8448	3.8448	0.567557	17.9689	32.1696	2.1696	0.590866	18.8967	35.508	5.508	1.03119	17.4005	33.4226	3.4226	1.30281	17.6358	32.4618	2.4618	0.942424
17.3645	35.2691	5.2691	0.827096	16.9993	33.8453	3.8453	0.567631	18.0148	32.1635	2.1635	0.589204	18.9452	35.5101	5.5101	1.03158	17.444	33.4211	3.4211	1.30223	17.6795	32.4645	2.4645	0.943458
17.4091	35.27	5.27	0.827238	17.0416	33.8452	3.8452	0.567616	18.0606	32.1609	2.1609	0.588496	18.9929	35.5095	5.5095	1.03147	17.4885	33.4186	3.4186	1.30128	17.7247	32.465	2.465	0.943649
17.4531	35.2585	5.2585	0.825432	17.085	33.846	3.846	0.567734	18.1067	32.1593	2.1593	0.588061	19.0397	35.5075	5.5075	1.0311	17.5336	33.4169	3.4169	1.30064	17.7706	32.4631	2.4631	0.942922
17.497	35.2435	5.2435	0.823078	17.1274	33.8466	3.8466	0.567823	18.1518	32.1584	2.1584	0.587816	19.0876	35.4757	5.4757	1.02514	17.5775	33.4186	3.4186	1.30128	17.815	32.462	2.462	0.942501
17.5414	35.236	5.236	0.821901	17.1695	33.8459	3.8459	0.567719	18.1966	32.1646	2.1646	0.589504	19.1359	35.4048	5.4048	1.01187	17.6217	33.4179	3.4179	1.30102	17.8592	32.4627	2.4627	0.942769
17.5843	35.2357	5.2357	0.821854	17.2125	33.8446	3.8446	0.567527	18.2425	32.1712	2.1712	0.591302	19.1828	35.3718	5.3718	1.00569	17.6659	33.4157	3.4157	1.30018	17.904	32.4629	2.4629	0.942845
17.6271	35.2383	5.2383	0.822262	17.2553	33.844	3.844	0.567439	18.2869	32.1747	2.1747	0.592255	19.2303	35.3662	5.3662	1.00464	17.7091	33.4178	3.4178	1.30098	17.9482	32.4634	2.4634	0.943037
17.6709	35.2392	5.2392	0.822403	17.2968	33.8436	3.8436	0.56738	18.331	32.1772	2.1772	0.592936	19.2783	35.368	5.368	1.00498	17.7524	33.4172	3.4172	1.30075	17.9929	32.4594	2.4594	0.941505
17.7135	35.2432	5.2432	0.823031	17.3381	33.8442	3.8442	0.567468	18.3763	32.1781	2.1781	0.593181	19.3247	35.3546	5.3546	1.00247	17.7971	33.4155	3.4155	1.3001	18.0384	32.4522	2.4522	0.938749
17.7556	35.2512	5.2512	0.824287	17.3803	33.844	3.844	0.567439	18.4217	32.177	2.177	0.592881	19.3708	35.3343	5.3343	0.998671	17.841	33.4177	3.4177	1.30094	18.0822	32.4464	2.4464	0.936529
17.7991	35.2553	5.2553	0.82493	17.4228	33.8434	3.8434	0.56735	18.4663	32.1766	2.1766	0.592772	19.4183	35.3258	5.3258	0.997079	17.8846	33.4198	3.4198	1.30174	18.1263	32.4468	2.4468	0.936682
17.8428	35.2539	5.2539	0.82471	17.4657	33.8442	3.8442	0.567468	18.5114	32.1756	2.1756	0.5925	19.4656	35.3222	5.3222	0.996405	17.9286	33.4171	3.4171	1.30071	18.1711	32.4494	2.4494	0.937677
17.8861	35.2442	5.2442	0.823188	17.5094	33.8444	3.8444	0.567498	18.5567	32.1759	2.1759	0.592581	19.5125	35.3249	5.3249	0.996911	17.9722	33.4144	3.4144	1.29968	18.2149	32.448	2.448	0.937141
17.9303	35.2394	5.2394	0.822434	17.5523	33.8428	3.8428	0.567262	18.601	32.1761	2.1761	0.592636	19.5602	35.3175	5.3175	0.995526	18.0148	33.4173	3.4173	1.30079	18.2577	32.4468	2.4468	0.936682
17.9755	35.2373	5.2373	0.822105	17.5955	33.8414	3.8414	0.567055	18.6456	32.1741	2.1741	0.592091	19.6085	35.2827	5.2827	0.98901	18.058	33.4196	3.4196	1.30166	18.3013	32.4472	2.4472	0.936835
18.019	35.2369	5.2369	0.822042	17.6396	33.8437	3.8437	0.567394	18.6919	32.1652	2.1652	0.589667	19.6563	35.2636	5.2636	0.985435	18.1017	33.418	3.418	1.30105	18.3456	32.4487	2.4487	0.937409
18.0627	35.2381	5.2381	0.82223	17.6826	33.8434	3.8434	0.56735	18.7376	32.1605	2.1605	0.588387	19.7049	35.2601	5.2601	0.984779	18.1454	33.423	3.423	1.30296	18.3898	32.4509	2.4509	0.938251
18.1074	35.2332	5.2332	0.821461	17.7248	33.8441	3.8441	0.567453	18.7834	32.1625	2.1625	0.588932	19.7543	35.2619	5.2619	0.985116	18.1893	33.4298	3.4298	1.30555	18.4348	32.4517	2.4517	0.938558
18.151	35.2248	5.2248	0.820143	17.7683	33.8444	3.8444	0.567498	18.8302	32.1638	2.1638	0.589286	19.8022	35.2582	5.2582	0.984424	18.2336	33.4322	3.4322	1.30646	18.4809	32.4497	2.4497	0.937792
18.1941	35.2201	5.2201	0.819405	17.8113	33.8434	3.8434	0.56735	18.8761	32.1641	2.1641	0.589368	19.8498	35.24	5.24	0.981016	18.2771	33.4313	3.4313	1.30612	18.5258	32.4464	2.4464	0.936529
18.2385	35.2197	5.2197	0.819342	17.8536	33.8433	3.8433	0.567335	18.921	32.1635	2.1635	0.589204	19.8981	35.2324	5.2324	0.979593	18.3216	33.4306	3.4306	1.30585	18.5706	32.4469	2.4469	0.93672
18.2825	35.2198	5.2198	0.819358	17.8962	33.8435	3.8435	0.567365	18.9671	32.1633	2.1633	0.58915	19.9452	35.2321	5.2321	0.979537	18.367	33.4254	3.4254	1.30387	18.6159	32.4474	2.4474	0.936911
18.3259	35.1787	5.1787	0.812906	17.9396	33.8427	3.8427	0.567247	19.0125	32.1612	2.1612	0.588578	19.9925	35.2307	5.2307	0.979275	18.4113	33.4192	3.4192	1.30151	18.6603	32.4323	2.4323	0.931131
18.3696	35.0906	5.0906	0.799077	17.9819	33.8436	3.8436	0.56738	19.057	32.1611	2.1611	0.588551	20.041	35.2194	5.2194	0.97716	18.4548	33.4182	3.4182	1.30113	18.7041	32.4168	2.4168	0.925197
18.4135	35.0494	5.0494	0.79261	18.0242	33.8441	3.8441	0.567453	19.1021	32.153	2.153	0.586345	20.0887	35.1923	5.1923	0.972086	18.4994	33.4182	3.4182	1.30113	18.7486	32.4131	2.4131	0.923781
18.4562	35.0433	5.0433	0.791652	18.0668	33.8443	3.8443	0.567483	19.1482	32.1432	2.1432	0.583676	20.1351	35.1797	5.1797	0.969727	18.5433	33.4179	3.4179	1.30102	18.7933	32.4154	2.4154	0.924661
18.4989	35.0475	5.0475	0.792312	18.1085	33.8435	3.8435	0.567365	19.1932	32.1427	2.1427	0.58354	20.1821	35.1802	5.1802	0.969821	18.5854	33.4174	3.4174	1.30083	18.8375	32.4176	2.4176	0.925503
18.5422	35.0176	5.0176	0.787618	18.1499	33.8446	3.8446	0.567527	19.2382	32.1452	2.1452	0.584221	20.2292	35.1813	5.1813	0.970027	18.6271	33.4179	3.4179	1.30102	18.882	32.4172	2.4172	0.92535
18.5847	34.9713	4.9713	0.78035	18.1929	33.8454	3.8454	0.567645	19.2836	32.1458	2.1458	0.584384	20.2756	35.1725	5.1725	0.968379	18.6712	33.4188	3.4188	1.30136	18.9269	32.4141	2.4141	0.924164
18.6277	34.9534	4.9534	0.777541	18.2358	33.8439	3.8439	0.567424	19.3277	32.1514	2.1514	0.585909	20.3228	35.1577	5.1577	0.965608	18.716	33.4192	3.4192	1.30151	18.9705	32.4149	2.4149	0.92447
18.6723	34.9503	4.9503	0.777054	18.2786	33.842	3.842	0.567143	19.3714	32.1569	2.1569	0.587407	20.3711	35.1502	5.1502	0.964204	18.7612	33.4196	3.4196	1.30166	19.0139	32.4169	2.4169	0.925235
18.7163	34.9526	4.9526	0.777415	18.3221	33.8442	3.8442	0.567468	19.4169	32.1587	2.1587	0.587897	20.4184	35.1501	5.1501	0.964185	18.8062	33.4233	3.4233	1.30307	19.0581	32.4168	2.4168	0.925197
18.7601	34.9328	4.9328	0.774307	18.3659	33.8523	3.8523	0.568664	19.4624	32.1584	2.1584	0.587816	20.4665	35.1515	5.1515	0.964448	18.8493	33.4339	3.4339	1.30711	19.1016	32.4183	2.4183	0.925771
18.805	34.9134	4.9134	0.771262	18.4087	33.8598	3.8598	0.569771	19.5075	32.1591	2.1591	0.588006	20.5157	35.1305	5.1305	0.960516	18.8918	33.4369	3.4369	1.30825	19.1452	32.4203	2.4203	0.926537
18.8496	34.906	4.906	0.7701	18.4519	33.8607	3.8607	0.569904	19.553	32.1597	2.1597	0.58817	20.5638	35.1093	5.1093	0.956547	18.9361	33.4337	3.4337	1.30703	19.1903	32.42	2.42	0.926422
18.8929	34.9079	4.9079	0.770398	18.4952	33.8593	3.8593	0.569697	19.5995	32.1599	2.1599	0.588224	20.6111	35.101	5.101	0.954993	18.9802	33.4316	3.4316	1.30623	19.2352	32.4171	2.4171	0.925312
18.9366	34.9068	4.9068	0.770226	18.5376	33.8577	3.8577	0.569461	19.6453	32.162	2.162	0.588796	20.6594	35.1014	5.1014	0.955068	19.0236	33.4299	3.4299	1.30558	19.2799	32.4167	2.4167	0.925159
18.9806	34.8842	4.8842	0.766678	18.5799	33.8552	3.8552	0.569092	19.6913	32.1627	2.1627	0.588987	20.7077	35.099	5.099	0.954619	19.0685	33.4223	3.4223	1.30269	19.3252	32.4152	2.4152	0.924585
19.024	34.8559	4.8559	0.762236	18.6235	33.8575	3.8575	0.569432	19.7374	32.1628	2.1628	0.589014	20.7551	35.0946	5.0946	0.953795	19.1138	33.418	3.418	1.30105	19.3707	32.4143	2.4143	0.92424
19.0677	34.8437	4.8437	0.760321	18.6662	33.8602	3.8602	0.56983	19.7825	32.1627	2.1627	0.588987	20.8013	35.0893	5.0893	0.952803	19.1573	33.4159	3.4159	1.30026	19.4151	32.4154	2.4154	0.924661
19.1123	34.8399	4.8399	0.759724	18.7087	33.8591	3.8591	0.569668	19.8273	32.1613	2.1613	0.588605	20.8484	35.0856	5.0856	0.95211	19.2011	33.4155	3.4155	1.3001	19.4595	32.415	2.415	0.924508
19.1558	34.8404	4.8404	0.759803	18.7516	33.8585	3.8585	0.569579	19.8724	32.1604	2.1604	0.58836	20.896	35.083	5.083	0.951623	19.2456	33.4162	3.4162	1.30037	19.5043	32.4138	2.4138	0.924049
19.1987	34.8363	4.8363	0.759159	18.7938	33.8671	3.8671	0.570849	19.9166	32.1589	2.1589	0.587952	20.944	35.084	5.084	0.95181	19.2892	33.4167	3.4167	1.30056	19.5484	32.4131	2.4131	0.923781
19.2422	34.8209	4.8209	0.756742	18.8353	33.873	3.873	0.57172	19.9618	32.1599	2.1599	0.588224	20.9925	35.0816	5.0816	0.951361	19.3324	33.4182	3.4182	1.30113	19.5929	32.4152	2.4152	0.924585
19.2845	34.8151	4.8151	0.755831	18.8777	33.8722	3.8722	0.571601	20.0081	32.1611	2.1611	0.588551	21.0396	35.0739	5.0739	0.949919	19.3767	33.418	3.418	1.30105	19.6376	32.4171	2.4171	0.925312
19.3267	34.8159	4.8159	0.755957	18.9201	33.8725	3.8725	0.571646	20.0535	32.1624	2.1624	0.588905	21.0863	35.0711	5.0711	0.949395	19.4204	33.4178	3.4178	1.30098	19.6815	32.4179	2.4179	0.925618
19.3709	34.8174	4.8174	0.756193	18.9615	33.8751	3.8751	0.57203	20.0969	32.1626	2.1626	0.588959	21.1339	35.07	5.07	0.949189	19.4641	33.4183	3.4183	1.30117	19.7256	32.4167	2.4167	0.925159
19.4152	34.8105	4.8105	0.755109	19.004	33.8761	3.8761	0.572177	20.1404	32.1617	2.1617	0.588714	21.1806	35.0701	5.0701	0.949208	19.5083	33.4196	3.4196	1.30166	19.7704	32.4152	2.4152	0.924585
19.4587	34.7997	4.7997	0.753414	19.0481	33.8738	3.8738	0.571838	20.1853	32.1619	2.1619	0.588769	21.2268	35.0706	5.0706	0.949302	19.5517	33.4185	3.4185	1.30124	19.8146	32.4156	2.4156	0.924738
19.5029	34.7945	4.7945	0.752598	19.0913	33.8708	3.8708	0.571395	20.2298	32.1707	2.1707	0.591165	21.2746	35.0719	5.0719	0.949545	19.594	33.4162	3.4162	1.30037	19.8577	32.4166	2.4166	0.925121
19.5478	34.7962	4.7962	0.752865	19.1343	33.8709	3.8709	0.57141	20.2747	32.1774	2.1774	0.59299	21.323	35.0735	5.0735	0.949845	19.6376	33.4157	3.4157	1.30018	19.9016	32.4179	2.4179	0.925618
19.5916	34.7978	4.7978	0.753116	19.1776	33.8724	3.8724	0.571631	20.3215	32.1775	2.1775	0.593017	21.3708	35.0729	5.0729	0.949732	19.6812	33.4197	3.4197	1.3017	19.946	32.4185	2.4185	0.925848
19.6354	34.7847	4.7847	0.75106	19.2204	33.8726	3.8726	0.571661	20.368	32.1756	2.1756	0.5925	21.4196	35.0709	5.0709	0.949358	19.7235	33.4283	3.4283	1.30498	19.9902	32.4184	2.4184	0.92581
19.6797	34.7701	4.7701	0.748768	19.263	33.8731	3.8731	0.571734	20.4142	32.1759	2.1759	0.592581	21.4687	35.0603	5.0603	0.947373	19.7666	33.4321	3.4321	1.30642	20.0352	32.4174	2.4174	0.925427
19.723	34.765	4.765	0.747967	19.3064	33.8733	3.8733	0.571764	20.4609	32.1769	2.1769	0.592854	21.5161	35.0538	5.0538	0.946156	19.811	33.4334	3.4334	1.30692	20.0811	32.4169	2.4169	0.925235
19.7659	34.7632	4.7632	0.747685	19.3492	33.8732	3.8732	0.571749	20.5066	32.1799	2.1799	0.593671	21.5635	35.0521	5.0521	0.945838	19.8531	33.4335	3.4335	1.30695	20.1259	32.4167	2.4167	0.925159
19.8102	34.7631	4.7631	0.747669	19.3917	33.873	3.873	0.57172	20.5516	32.1799	2.1799	0.593671	21.6121	35.0537	5.0537	0.946138	19.8963	33.4343	3.4343	1.30726	20.1706	32.4149	2.4149	0.92447
19.8542	34.7604	4.7604	0.747245	19.4349	33.8742	3.8742	0.571897	20.598	32.1792	2.1792	0.59348	21.6596	35.0553	5.0553	0.946437	19.9426	33.4356	3.4356	1.30775	20.2158	32.4065	2.4065	0.921254
19.8976	34.7533	4.7533	0.746131	19.4777	33.8755	3.8755	0.572089	20.6436	32.1793	2.1793	0.593507	21.7068	35.0409	5.0409	0.943741	19.9887	33.4352	3.4352	1.3076	20.2601	32.401	2.401	0.919149
19.9416	34.7497	4.7497	0.745566	19.5194	33.8754	3.8754	0.572074	20.6881	32.1777	2.1777	0.593072	21.7551	35.0253	5.0253	0.940821	20.0337	33.434	3.434	1.30714	20.3039	32.3992	2.3992	0.91846
19.9854	34.7486	4.7486	0.745393	19.5622	33.8732	3.8732	0.571749	20.7329	32.1752	2.1752	0.592391	21.8029	35.0191	5.0191	0.93966	20.0778	33.4326	3.4326	1.30661	20.349	32.3994	2.3994	0.918536
20.0278	34.7504	4.7504	0.745675	19.6053	33.8731	3.8731	0.571734	20.7789	32.174	2.174	0.592064	21.8497	35.019	5.019	0.939641	20.1199	33.425	3.425	1.30372	20.3939	32.3981	2.3981	0.918038
20.0705	34.7484	4.7484	0.745362	19.6474	33.8814	3.8814	0.57296	20.8237	32.1747	2.1747	0.592255	21.8973	35.02	5.02	0.939829	20.1637	33.4187	3.4187	1.30132	20.4379	32.3981	2.3981	0.918038
20.114	34.7372	4.7372	0.743603	19.6889	33.8875	3.8875	0.57386	20.8684	32.1808	2.1808	0.593916	21.9444	35.0113	5.0113	0.9382	20.2114	33.4181	3.4181	1.30109	20.4823	32.3971	2.3971	0.917656
20.1567	34.7296	4.7296	0.74241	19.7315	33.8914	3.8914	0.574436	20.9136	32.1885	2.1885	0.596013	21.9899	35.0053	5.0053	0.937076	20.2581	33.4196	3.4196	1.30166	20.5269	32.3969	2.3969	0.917579
20.1997	34.7261	4.7261	0.741861	19.774	33.8923	3.8923	0.574569	20.9579	32.1913	2.1913	0.596776	22.0365	35.0041	5.0041	0.936852	20.3008	33.4196	3.4196	1.30166	20.5702	32.3988	2.3988	0.918306
20.2442	34.7277	4.7277	0.742112	19.8167	33.8914	3.8914	0.574436	21.0019	32.1923	2.1923	0.597048	22.085	35.0054	5.0054	0.937095	20.3428	33.4198	3.4198	1.30174	20.6135	32.4007	2.4007	0.919034
20.2883	34.724	4.724	0.741531	19.8603	33.8917	3.8917	0.57448	21.0471	32.1908	2.1908	0.596639	22.1329	35.0061	5.0061	0.937226	20.3862	33.4196	3.4196	1.30166	20.658	32.3982	2.3982	0.918077
20.3322	34.6681	4.6681	0.732757	19.904	33.8918	3.8918	0.574495	21.0921	32.1878	2.1878	0.595822	22.1809	35.0013	5.0013	0.936328	20.4292	33.4169	3.4169	1.30064	20.7019	32.3904	2.3904	0.915091
20.3769	34.6277	4.6277	0.726415	19.9469	33.8905	3.8905	0.574303	21.137	32.1885	2.1885	0.596013	22.23	34.9697	4.9697	0.930412	20.4717	33.4146	3.4146	1.29976	20.7458	32.3834	2.3834	0.912411
20.4212	34.6147	4.6147	0.724374	19.9904	33.8874	3.8874	0.573845	21.183	32.1891	2.1891	0.596176	22.2782	34.9487	4.9487	0.92648	20.5149	33.4166	3.4166	1.30052	20.7911	32.3814	2.3814	0.911645
20.4647	34.6144	4.6144	0.724327	20.0336	33.8852	3.8852	0.573521	21.2296	32.1909	2.1909	0.596667	22.3259	34.943	4.943	0.925413	20.558	33.4172	3.4172	1.30075	20.8359	32.3834	2.3834	0.912411
20.5089	34.6076	4.6076	0.72326	20.0758	33.8871	3.8871	0.573801	21.2747	32.1922	2.1922	0.597021	22.3743	34.9441	4.9441	0.925619	20.6015	33.419	3.419	1.30144	20.8804	32.3838	2.3838	0.912564
20.5531	34.6045	4.6045	0.722773	20.1178	33.8889	3.8889	0.574067	21.3202	32.1915	2.1915	0.59683	22.4219	34.9404	4.9404	0.924926	20.6462	33.4207	3.4207	1.30208	20.9258	32.3827	2.3827	0.912143
20.5963	34.6015	4.6015	0.722302	20.1613	33.8897	3.8897	0.574185	21.3669	32.1916	2.1916	0.596857	22.4687	34.9268	4.9268	0.92238	20.6913	33.4209	3.4209	1.30216	20.9712	32.3832	2.3832	0.912334
20.6396	34.6006	4.6006	0.722161	20.204	33.8895	3.8895	0.574155	21.4124	32.1932	2.1932	0.597293	22.5165	34.9194	4.9194	0.920994	20.7348	33.4205	3.4205	1.30201	21.0153	32.3819	2.3819	0.911837
20.6842	34.6009	4.6009	0.722208	20.2466	33.8899	3.8899	0.574214	21.4566	32.1931	2.1931	0.597266	22.5648	34.9214	4.9214	0.921369	20.7789	33.4211	3.4211	1.30223	21.0602	32.3796	2.3796	0.910956
20.7277	34.594	4.594	0.721125	20.2896	33.8894	3.8894	0.574141	21.5023	32.1916	2.1916	0.596857	22.6114	34.9242	4.9242	0.921893	20.8235	33.4273	3.4273	1.30459	21.1051	32.3803	2.3803	0.911224
20.7706	34.5811	4.5811	0.7191	20.3321	33.89	3.89	0.574229	21.548	32.1885	2.1885	0.596013	22.6583	34.9233	4.9233	0.921725	20.8672	33.4322	3.4322	1.30646	21.1484	32.3838	2.3838	0.912564
20.8142	34.5736	4.5736	0.717923	20.3735	33.8892	3.8892	0.574111	21.5933	32.1798	2.1798	0.593644	22.7068	34.9024	4.9024	0.917812	20.9104	33.4335	3.4335	1.30695	21.1923	32.3839	2.3839	0.912602
20.8572	34.5736	4.5736	0.717923	20.4156	33.8879	3.8879	0.573919	21.639	32.1753	2.1753	0.592418	22.7542	34.8889	4.8889	0.915284	20.9548	33.4338	3.4338	1.30707	21.2381	32.3824	2.3824	0.912028
20.8995	34.5782	4.5782	0.718645	20.458	33.888	3.888	0.573934	21.6843	32.175	2.175	0.592336	22.8004	34.8873	4.8873	0.914985	20.9989	33.4306	3.4306	1.30585	21.283	32.3818	2.3818	0.911798
20.9431	34.5715	4.5715	0.717593	20.5	33.888	3.888	0.573934	21.7285	32.174	2.174	0.592064	22.8473	34.8879	4.8879	0.915097	21.0427	33.4227	3.4227	1.30284	21.3273	32.3828	2.3828	0.912181
20.9869	34.5596	4.5596	0.715725	20.5426	33.8873	3.8873	0.573831	21.773	32.1723	2.1723	0.591601	22.894	34.8793	4.8793	0.913487	21.087	33.4173	3.4173	1.30079	21.372	32.3844	2.3844	0.912794
21.0304	34.5566	4.5566	0.715254	20.5862	33.8875	3.8875	0.57386	21.8177	32.1749	2.1749	0.592309	22.9407	34.8717	4.8717	0.912064	21.1306	33.4157	3.4157	1.30018	21.4157	32.3847	2.3847	0.912909
21.0747	34.5571	4.5571	0.715333	20.6289	33.889	3.889	0.574081	21.8616	32.1769	2.1769	0.592854	22.9889	34.8688	4.8688	0.911521	21.1729	33.4155	3.4155	1.3001	21.4587	32.3837	2.3837	0.912526
21.1193	34.5574	4.5574	0.71538	20.672	33.8902	3.8902	0.574259	21.9063	32.1769	2.1769	0.592854	23.0377	34.8699	4.8699	0.911727	21.2158	33.4152	3.4152	1.29999	21.5027	32.3835	2.3835	0.912449
21.1623	34.5501	4.5501	0.714234	20.7159	33.8921	3.8921	0.574539	21.9527	32.1774	2.1774	0.59299	23.0855	34.8706	4.8706	0.911858	21.2595	33.4166	3.4166	1.30052	21.547	32.383	2.383	0.912258
21.2061	34.5463	4.5463	0.713638	20.7589	33.8926	3.8926	0.574613	21.9983	32.1797	2.1797	0.593616	23.1339	34.8715	4.8715	0.912027	21.3027	33.4167	3.4167	1.30056	21.5909	32.3815	2.3815	0.911684
21.251	34.5448	4.5448	0.713402	20.8013	33.8921	3.8921	0.574539	22.0441	32.18	2.18	0.593698	23.1825	34.8727	4.8727	0.912251	21.3464	33.4162	3.4162	1.30037	21.6356	32.3841	2.3841	0.912679
21.2949	34.545	4.545	0.713434	20.8448	33.892	3.892	0.574524	22.0906	32.1777	2.1777	0.593072	23.2299	34.871	4.871	0.911933	21.3914	33.4165	3.4165	1.30048	21.6815	32.3864	2.3864	0.913559
21.3381	34.5477	4.5477	0.713857	20.8876	33.8914	3.8914	0.574436	22.1365	32.1746	2.1746	0.592227	23.2775	34.8673	4.8673	0.91124	21.4355	33.4171	3.4171	1.30071	21.7262	32.3857	2.3857	0.913291
21.3823	34.52	4.52	0.709509	20.9299	33.8895	3.8895	0.574155	22.1815	32.1741	2.1741	0.592091	23.3262	34.8651	4.8651	0.910829	21.4797	33.4187	3.4187	1.30132	21.7707	32.3836	2.3836	0.912488
21.4259	34.4819	4.4819	0.703529	20.973	33.8871	3.8871	0.573801	22.2273	32.1759	2.1759	0.592581	23.3736	34.8573	4.8573	0.909368	21.525	33.4183	3.4183	1.30117	21.816	32.3813	2.3813	0.911607
21.4691	34.4647	4.4647	0.700829	21.0164	33.8877	3.8877	0.57389	22.2729	32.1776	2.1776	0.593044	23.4206	34.8532	4.8532	0.908601	21.5685	33.4161	3.4161	1.30033	21.8604	32.3815	2.3815	0.911684
21.5129	34.4629	4.4629	0.700546	21.0585	33.8887	3.8887	0.574037	22.3178	32.1781	2.1781	0.593181	23.4687	34.8519	4.8519	0.908357	21.611	33.4168	3.4168	1.3006	21.9043	32.3831	2.3831	0.912296
21.5566	34.4639	4.4639	0.700703	21.1006	33.8884	3.8884	0.573993	22.3631	32.176	2.176	0.592609	23.5166	34.8523	4.8523	0.908432	21.6553	33.419	3.419	1.30144	21.9491	32.3822	2.3822	0.911952
21.5992	34.4651	4.4651	0.700892	21.1436	33.8878	3.8878	0.573904	22.4088	32.1744	2.1744	0.592173	23.5637	34.8518	4.8518	0.908339	21.7001	33.4178	3.4178	1.30098	21.9938	32.3811	2.3811	0.911531
21.6423	34.4649	4.4649	0.70086	21.1857	33.888	3.888	0.573934	22.4535	32.1753	2.1753	0.592418	23.6115	34.8491	4.8491	0.907833	21.744	33.4146	3.4146	1.29976	22.038	32.3825	2.3825	0.912066
21.6858	34.464	4.464	0.700719	21.2274	33.8896	3.8896	0.57417	22.4986	32.1765	2.1765	0.592745	23.6589	34.8413	4.8413	0.906373	21.788	33.4135	3.4135	1.29934	22.0826	32.3838	2.3838	0.912564
21.7283	34.4655	4.4655	0.700954	21.2702	33.8911	3.8911	0.574391	22.5445	32.1766	2.1766	0.592772	23.7051	34.8383	4.8383	0.905811	21.8324	33.4155	3.4155	1.3001	22.1273	32.3833	2.3833	0.912373
21.7712	34.476	4.476	0.702603	21.3124	33.8919	3.8919	0.57451	22.589	32.1771	2.1771	0.592908	23.7517	34.8394	4.8394	0.906017	21.8758	33.4181	3.4181	1.30109	22.1706	32.3824	2.3824	0.912028
21.8158	34.4989	4.4989	0.706197	21.3547	33.8926	3.8926	0.574613	22.6325	32.1747	2.1747	0.592255	23.7998	34.8395	4.8395	0.906036	21.9194	33.4169	3.4169	1.30064	22.2141	32.3815	2.3815	0.911684
21.8599	34.5085	4.5085	0.707704	21.3985	33.8909	3.8909	0.574362	22.6775	32.1664	2.1664	0.589994	23.847	34.836	4.836	0.905381	21.9634	33.4177	3.4177	1.30094	22.2584	32.3832	2.3832	0.912334
21.9036	34.5104	4.5104	0.708002	21.4425	33.8885	3.8885	0.574008	22.7227	32.161	2.161	0.588524	23.8944	34.8336	4.8336	0.904931	22.0062	33.418	3.418	1.30105	22.3017	32.3852	2.3852	0.9131
21.9482	34.5119	4.5119	0.708238	21.4854	33.8884	3.8884	0.573993	22.7682	32.1612	2.1612	0.588578	23.9433	34.836	4.836	0.905381	22.0487	33.4176	3.4176	1.3009	22.3452	32.3847	2.3847	0.912909
21.9927	34.513	4.513	0.708411	21.5285	33.8867	3.8867	0.573742	22.8145	32.1634	2.1634	0.589177	23.9918	34.8386	4.8386	0.905867	22.093	33.4182	3.4182	1.30113	22.3905	32.3833	2.3833	0.912373
22.0362	34.5436	4.5436	0.713214	21.5719	33.8862	3.8862	0.573668	22.8613	32.1616	2.1616	0.588687	24.0394	34.8399	4.8399	0.906111	22.137	33.4178	3.4178	1.30098	22.4355	32.3832	2.3832	0.912334
22.0801	34.5851	4.5851	0.719728	21.6143	33.8889	3.8889	0.574067	22.907	32.1594	2.1594	0.588088	24.0878	34.8317	4.8317	0.904576	22.1807	33.4184	3.4184	1.30121	22.48	32.3816	2.3816	0.911722
22.124	34.6041	4.6041	0.722711	21.6565	33.8928	3.8928	0.574642	22.9523	32.1573	2.1573	0.587516	24.1359	34.812	4.812	0.900887	22.2253	33.4173	3.4173	1.30079	22.5254	32.382	2.382	0.911875
22.1672	34.6055	4.6055	0.72293	21.6998	33.8949	3.8949	0.574952	22.9978	32.1566	2.1566	0.587325	24.183	34.8029	4.8029	0.899184	22.2704	33.4142	3.4142	1.29961	22.5708	32.3849	2.3849	0.912985
22.2111	34.6037	4.6037	0.722648	21.7426	33.9002	3.9002	0.575735	23.0425	32.1589	2.1589	0.587952	24.2299	34.8042	4.8042	0.899427	22.3144	33.4147	3.4147	1.2998	22.615	32.3869	2.3869	0.913751
22.2553	34.6016	4.6016	0.722318	21.7852	33.9022	3.9022	0.57603	23.0873	32.1593	2.1593	0.588061	24.278	34.8062	4.8062	0.899802	22.3585	33.4182	3.4182	1.30113	22.6598	32.3871	2.3871	0.913827
22.2977	34.601	4.601	0.722224	21.8281	33.9048	3.9048	0.576414	23.1335	32.1596	2.1596	0.588142	24.3257	34.7904	4.7904	0.896844	22.4029	33.4188	3.4188	1.30136	22.7048	32.3846	2.3846	0.91287
22.3407	34.5994	4.5994	0.721973	21.8704	33.9084	3.9084	0.576945	23.1789	32.1591	2.1591	0.588006	24.3731	34.7646	4.7646	0.892013	22.4464	33.4178	3.4178	1.30098	22.7489	32.3825	2.3825	0.912066
22.3851	34.5987	4.5987	0.721863	21.9119	33.9077	3.9077	0.576842	23.2241	32.1584	2.1584	0.587816	24.421	34.7518	4.7518	0.889617	22.4899	33.4181	3.4181	1.30109	22.7936	32.3838	2.3838	0.912564
22.4287	34.5714	4.5714	0.717578	21.9544	33.9025	3.9025	0.576074	23.2697	32.1603	2.1603	0.588333	24.4678	34.7508	4.7508	0.88943	22.5345	33.418	3.418	1.30105	22.8388	32.3846	2.3846	0.91287
22.4712	34.5391	4.5391	0.712507	21.997	33.8922	3.8922	0.574554	23.3145	32.1607	2.1607	0.588442	24.5144	34.7541	4.7541	0.890048	22.5782	33.4161	3.4161	1.30033	22.8825	32.3836	2.3836	0.912488
22.5144	34.5272	4.5272	0.71064	22.0388	33.8896	3.8896	0.57417	23.3582	32.1602	2.1602	0.588306	24.5621	34.7403	4.7403	0.887464	22.6218	33.4167	3.4167	1.30056	22.9263	32.3823	2.3823	0.91199
22.558	34.5255	4.5255	0.710373	22.0812	33.8915	3.8915	0.57445	23.4026	32.1593	2.1593	0.588061	24.6091	34.7264	4.7264	0.884862	22.666	33.4167	3.4167	1.30056	22.9711	32.3809	2.3809	0.911454
22.6014	34.5271	4.5271	0.710624	22.1247	33.8906	3.8906	0.574318	23.4477	32.1604	2.1604	0.58836	24.6553	34.7243	4.7243	0.884468	22.7097	33.4178	3.4178	1.30098	23.0148	32.3801	2.3801	0.911148
22.6454	34.5299	4.5299	0.711063	22.1669	33.8881	3.8881	0.573949	23.4922	32.1626	2.1626	0.588959	24.7028	34.724	4.724	0.884412	22.7523	33.4188	3.4188	1.30136	23.0576	32.3813	2.3813	0.911607
22.6901	34.5219	4.5219	0.709808	22.2097	33.8888	3.8888	0.574052	23.537	32.1626	2.1626	0.588959	24.7514	34.722	4.722	0.884038	22.7958	33.4178	3.4178	1.30098	23.1015	32.3833	2.3833	0.912373
22.7339	34.5155	4.5155	0.708803	22.254	33.89	3.89	0.574229	23.5833	32.1539	2.1539	0.58659	24.7992	34.7187	4.7187	0.88342	22.8397	33.416	3.416	1.30029	23.146	32.3865	2.3865	0.913598
22.7781	34.5124	4.5124	0.708316	22.2975	33.8891	3.8891	0.574096	23.6291	32.1457	2.1457	0.584357	24.8478	34.7129	4.7129	0.882334	22.8827	33.4178	3.4178	1.30098	23.1903	32.3878	2.3878	0.914095
22.8226	34.5129	4.5129	0.708395	22.3399	33.8903	3.8903	0.574273	23.6748	32.1429	2.1429	0.583594	24.897	34.7084	4.7084	0.881492	22.9259	33.4176	3.4176	1.3009	23.2355	32.3863	2.3863	0.913521
22.866	34.5123	4.5123	0.708301	22.3833	33.8842	3.8842	0.573373	23.7215	32.1429	2.1429	0.583594	24.9447	34.7072	4.7072	0.881267	22.9706	33.4159	3.4159	1.30026	23.2813	32.3872	2.3872	0.913866
22.9089	34.5128	4.5128	0.708379	22.4263	33.8781	3.8781	0.572472	23.7675	32.1445	2.1445	0.58403	24.9921	34.7076	4.7076	0.881342	23.0145	33.4167	3.4167	1.30056	23.3259	32.3805	2.3805	0.911301
22.9532	34.5128	4.5128	0.708379	22.4688	33.8727	3.8727	0.571675	23.8123	32.1445	2.1445	0.58403	25.0404	34.7096	4.7096	0.881716	23.0581	33.4183	3.4183	1.30117	23.3707	32.3739	2.3739	0.908774
22.9969	34.515	4.515	0.708724	22.5116	33.8716	3.8716	0.571513	23.8578	32.146	2.146	0.584439	25.0876	34.7092	4.7092	0.881642	23.103	33.4188	3.4188	1.30136	23.4161	32.3725	2.3725	0.908238
23.0405	34.5154	4.5154	0.708787	22.5547	33.8738	3.8738	0.571838	23.9034	32.1469	2.1469	0.584684	25.1348	34.7074	4.7074	0.881305	23.148	33.4193	3.4193	1.30155	23.4605	32.3716	2.3716	0.907894
23.0845	34.5154	4.5154	0.708787	22.5967	33.8693	3.8693	0.571173	23.9485	32.1457	2.1457	0.584357	25.1835	34.7062	4.7062	0.88108	23.192	33.4206	3.4206	1.30204	23.5041	32.3692	2.3692	0.906975
23.1281	34.5164	4.5164	0.708944	22.6395	33.8622	3.8622	0.570125	23.9939	32.1433	2.1433	0.583703	25.2316	34.7022	4.7022	0.880331	23.2365	33.4176	3.4176	1.3009	23.5489	32.3688	2.3688	0.906822
23.1704	34.5143	4.5143	0.708615	22.6824	33.8578	3.8578	0.569476	24.0401	32.1436	2.1436	0.583785	25.2785	34.6863	4.6863	0.877354	23.2806	33.4172	3.4172	1.30075	23.5935	32.3702	2.3702	0.907358
23.2133	34.5121	4.5121	0.708269	22.724	33.8563	3.8563	0.569254	24.0851	32.1449	2.1449	0.584139	25.3259	34.6757	4.6757	0.87537	23.324	33.4179	3.4179	1.30102	23.6376	32.3699	2.3699	0.907243
23.257	34.51	4.51	0.70794	22.7655	33.8573	3.8573	0.569402	24.13	32.1447	2.1447	0.584085	25.373	34.6742	4.6742	0.875089	23.3677	33.4186	3.4186	1.30128	23.6822	32.3693	2.3693	0.907013
23.2998	34.5153	4.5153	0.708772	22.8083	33.85	3.85	0.568324	24.1751	32.1442	2.1442	0.583948	25.419	34.6753	4.6753	0.875295	23.4122	33.4198	3.4198	1.30174	23.727	32.3704	2.3704	0.907434
23.3427	34.5356	4.5356	0.711958	22.8503	33.8444	3.8444	0.567498	24.2192	32.1459	2.1459	0.584411	25.4656	34.6766	4.6766	0.875538	23.4553	33.4214	3.4214	1.30235	23.7702	32.3784	2.3784	0.910497
23.3872	34.5471	4.5471	0.713763	22.8925	33.8442	3.8442	0.567468	24.2632	32.1439	2.1439	0.583867	25.5139	34.6765	4.6765	0.87552	23.4988	33.4203	3.4203	1.30193	23.8137	32.3827	2.3827	0.912143
23.431	34.5498	4.5498	0.714187	22.9366	33.8446	3.8446	0.567527	24.3084	32.137	2.137	0.581988	25.5614	34.6776	4.6776	0.875725	23.5428	33.4191	3.4191	1.30147	23.8581	32.3834	2.3834	0.912411
23.4747	34.547	4.547	0.713748	22.9811	33.845	3.845	0.567586	24.3534	32.1326	2.1326	0.580789	25.6089	34.6761	4.6761	0.875445	23.5858	33.4188	3.4188	1.30136	23.9017	32.383	2.383	0.912258
23.5194	34.5468	4.5468	0.713716	23.0241	33.8451	3.8451	0.567601	24.3985	32.1292	2.1292	0.579863	25.6578	34.6755	4.6755	0.875332	23.6285	33.418	3.418	1.30105	23.9453	32.3758	2.3758	0.909502
23.5638	34.5479	4.5479	0.713889	23.0673	33.8445	3.8445	0.567513	24.4445	32.1293	2.1293	0.579891	25.7063	34.6746	4.6746	0.875164	23.6727	33.4182	3.4182	1.30113	23.9904	32.3693	2.3693	0.907013
23.6072	34.5458	4.5458	0.713559	23.1108	33.8444	3.8444	0.567498	24.4911	32.1305	2.1305	0.580217	25.7543	34.6643	4.6643	0.873235	23.7164	33.4178	3.4178	1.30098	24.0351	32.3696	2.3696	0.907128
23.651	34.5441	4.5441	0.713292	23.1535	33.8443	3.8443	0.567483	24.5364	32.1292	2.1292	0.579863	25.8025	34.659	4.659	0.872243	23.7599	33.4184	3.4184	1.30121	24.0795	32.3682	2.3682	0.906592
23.6952	34.5445	4.5445	0.713355	23.1957	33.8445	3.8445	0.567513	24.5822	32.1281	2.1281	0.579564	25.8493	34.6596	4.6596	0.872356	23.8043	33.4181	3.4181	1.30109	24.1251	32.3659	2.3659	0.905712
23.7386	34.5401	4.5401	0.712664	23.239	33.8364	3.8364	0.566317	24.6285	32.1297	2.1297	0.579999	25.8954	34.6594	4.6594	0.872318	23.8492	33.4163	3.4163	1.30041	24.171	32.3664	2.3664	0.905903
23.7822	34.5218	4.5218	0.709792	23.2813	33.8278	3.8278	0.565047	24.6737	32.1282	2.1282	0.579591	25.9418	34.6568	4.6568	0.871831	23.8932	33.4168	3.4168	1.3006	24.2151	32.3674	2.3674	0.906286
23.8264	34.5118	4.5118	0.708222	23.3237	33.8244	3.8244	0.564545	24.7183	32.1276	2.1276	0.579428	25.99	34.6484	4.6484	0.870259	23.9377	33.4164	3.4164	1.30045	24.2593	32.3678	2.3678	0.906439
23.8698	34.508	4.508	0.707626	23.3667	33.823	3.823	0.564339	24.7641	32.1281	2.1281	0.579564	26.0388	34.6415	4.6415	0.868967	23.9825	33.4155	3.4155	1.3001	24.3041	32.3688	2.3688	0.906822
23.9133	34.5101	4.5101	0.707955	23.409	33.8211	3.8211	0.564058	24.8093	32.1287	2.1287	0.579727	26.0874	34.6415	4.6415	0.868967	24.0259	33.4175	3.4175	1.30086	24.3483	32.3693	2.3693	0.907013
23.9572	34.5081	4.5081	0.707641	23.4504	33.812	3.812	0.562715	24.8543	32.129	2.129	0.579809	26.1358	34.6447	4.6447	0.869566	24.0691	33.4192	3.4192	1.30151	24.3929	32.3685	2.3685	0.906707
23.9999	34.4826	4.4826	0.703639	23.4927	33.8048	3.8048	0.561652	24.9	32.1284	2.1284	0.579645	26.183	34.6433	4.6433	0.869304	24.1136	33.4182	3.4182	1.30113	24.4383	32.3691	2.3691	0.906937
24.0425	34.4679	4.4679	0.701331	23.5352	33.8055	3.8055	0.561755	24.9454	32.1211	2.1211	0.577657	26.2291	34.6353	4.6353	0.867806	24.1571	33.4167	3.4167	1.30056	24.4824	32.3719	2.3719	0.908009
24.0862	34.4638	4.4638	0.700688	23.5772	33.8094	3.8094	0.562331	24.9887	32.1144	2.1144	0.575833	26.2755	34.6318	4.6318	0.867151	24.2004	33.4161	3.4161	1.30033	24.5261	32.371	2.371	0.907664
24.1295	34.4646	4.4646	0.700813	23.6194	33.8107	3.8107	0.562523	25.0327	32.1123	2.1123	0.575261	26.3224	34.6299	4.6299	0.866795	24.2447	33.4163	3.4163	1.30041	24.5706	32.3678	2.3678	0.906439
24.1726	34.4554	4.4554	0.699369	23.6628	33.8116	3.8116	0.562656	25.0782	32.1122	2.1122	0.575234	26.3701	34.628	4.628	0.86644	24.2886	33.4177	3.4177	1.30094	24.6147	32.3664	2.3664	0.905903
24.2169	34.3729	4.3729	0.686419	23.7056	33.8111	3.8111	0.562582	25.1233	32.1124	2.1124	0.575288	26.4182	34.6285	4.6285	0.866533	24.3315	33.4192	3.4192	1.30151	24.6582	32.3669	2.3669	0.906094
24.2619	34.3154	4.3154	0.677393	23.7486	33.8087	3.8087	0.562228	25.1685	32.1121	2.1121	0.575206	26.4662	34.6303	4.6303	0.86687	24.3749	33.418	3.418	1.30105	24.7023	32.3677	2.3677	0.906401
24.3058	34.2996	4.2996	0.674913	23.7928	33.8076	3.8076	0.562065	25.2145	32.1125	2.1125	0.575315	26.5138	34.6312	4.6312	0.867039	24.4185	33.4148	3.4148	1.29984	24.7465	32.3689	2.3689	0.90686
24.3495	34.3026	4.3026	0.675384	23.8363	33.8068	3.8068	0.561947	25.2594	32.1121	2.1121	0.575206	26.5625	34.6307	4.6307	0.866945	24.4614	33.4134	3.4134	1.2993	24.7903	32.3708	2.3708	0.907587
24.3936	34.3048	4.3048	0.675729	23.8791	33.8019	3.8019	0.561224	25.3045	32.1142	2.1142	0.575778	26.6116	34.6293	4.6293	0.866683	24.5049	33.4144	3.4144	1.29968	24.8351	32.3685	2.3685	0.906707
24.4365	34.257	4.257	0.668226	23.9228	33.7954	3.7954	0.560265	25.3512	32.1176	2.1176	0.576704	26.659	34.6294	4.6294	0.866702	24.5496	33.4169	3.4169	1.30064	24.8812	32.3646	2.3646	0.905214
24.4796	34.2184	4.2184	0.662167	23.9648	33.7908	3.7908	0.559585	25.3975	32.1185	2.1185	0.576949	26.7064	34.6302	4.6302	0.866851	24.5935	33.4172	3.4172	1.30075	24.926	32.3635	2.3635	0.904793
24.5243	34.2053	4.2053	0.660111	24.0063	33.7904	3.7904	0.559526	25.4427	32.1177	2.1177	0.576731	26.7551	34.6327	4.6327	0.867319	24.6376	33.4153	3.4153	1.30003	24.9705	32.3666	2.3666	0.90598
24.5686	34.2046	4.2046	0.660001	24.0495	33.7914	3.7914	0.559674	25.4887	32.1154	2.1154	0.576105	26.8025	34.633	4.633	0.867376	24.6828	33.4162	3.4162	1.30037	25.0156	32.3714	2.3714	0.907817
24.6122	34.207	4.207	0.660377	24.0935	33.7941	3.7941	0.560073	25.534	32.1135	2.1135	0.575588	26.8498	34.6283	4.6283	0.866496	24.7274	33.419	3.419	1.30144	25.06	32.372	2.372	0.908047
24.656	34.1995	4.1995	0.6592	24.1361	33.7971	3.7971	0.560515	25.579	32.1113	2.1113	0.574988	26.8982	34.6238	4.6238	0.865653	24.7709	33.4202	3.4202	1.30189	25.1038	32.3712	2.3712	0.907741
24.7001	34.1918	4.1918	0.657991	24.1785	33.7957	3.7957	0.560309	25.6247	32.1153	2.1153	0.576078	26.9463	34.6242	4.6242	0.865728	24.8151	33.4191	3.4191	1.30147	25.1489	32.3696	2.3696	0.907128
24.7429	34.1889	4.1889	0.657536	24.221	33.792	3.792	0.559763	25.6701	32.1217	2.1217	0.577821	26.9931	34.6282	4.6282	0.866477	24.8592	33.4172	3.4172	1.30075	25.1938	32.3686	2.3686	0.906745
24.7857	34.191	4.191	0.657866	24.2627	33.7898	3.7898	0.559438	25.7141	32.1232	2.1232	0.578229	27.0402	34.6297	4.6297	0.866758	24.9028	33.4153	3.4153	1.30003	25.2378	32.3683	2.3683	0.90663
24.829	34.1878	4.1878	0.657364	24.3041	33.7818	3.7818	0.558257	25.7592	32.1265	2.1265	0.579128	27.0871	34.63	4.63	0.866814	24.9467	33.4156	3.4156	1.30014	25.2824	32.3655	2.3655	0.905559
24.8713	34.1812	4.1812	0.656328	24.347	33.7802	3.7802	0.558021	25.8049	32.1286	2.1286	0.5797	27.1334	34.6278	4.6278	0.866402	24.9907	33.4169	3.4169	1.30064	25.3268	32.3587	2.3587	0.902955
24.9139	34.1779	4.1779	0.655809	24.3894	33.7802	3.7802	0.558021	25.8495	32.1262	2.1262	0.579046	27.1803	34.6204	4.6204	0.865017	25.0337	33.4177	3.4177	1.30094	25.37	32.3533	2.3533	0.900888
24.9582	34.1764	4.1764	0.655574	24.4321	33.7776	3.7776	0.557637	25.8935	32.1188	2.1188	0.577031	27.228	34.6164	4.6164	0.864268	25.0773	33.4177	3.4177	1.30094	25.4136	32.3539	2.3539	0.901118
25.0023	34.1747	4.1747	0.655307	24.4756	33.7783	3.7783	0.55774	25.9388	32.1141	2.1141	0.575751	27.2749	34.615	4.615	0.864006	25.1215	33.4172	3.4172	1.30075	25.4583	32.3559	2.3559	0.901883
25.0461	34.1761	4.1761	0.655527	24.5192	33.7711	3.7711	0.556677	25.9841	32.1122	2.1122	0.575234	27.3225	34.6162	4.6162	0.86423	25.1645	33.4191	3.4191	1.30147	25.5022	32.3637	2.3637	0.904869
25.0909	34.1786	4.1786	0.655919	24.5617	33.7627	3.7627	0.555437	26.0292	32.1111	2.1111	0.574934	27.3716	34.616	4.616	0.864193	25.2072	33.421	3.421	1.3022	25.5457	32.3704	2.3704	0.907434
25.1353	34.1781	4.1781	0.655841	24.605	33.7603	3.7603	0.555083	26.0751	32.1112	2.1112	0.574961	27.4199	34.5852	4.5852	0.858427	25.2512	33.4215	3.4215	1.30239	25.59	32.3735	2.3735	0.908621
25.1786	34.1774	4.1774	0.655731	24.6487	33.7603	3.7603	0.555083	26.1214	32.1118	2.1118	0.575125	27.4673	34.5553	4.5553	0.852829	25.2949	33.4216	3.4216	1.30242	25.6347	32.3731	2.3731	0.908468
25.2228	34.177	4.177	0.655668	24.6913	33.7611	3.7611	0.555201	26.1666	32.113	2.113	0.575451	27.5154	34.5457	4.5457	0.851032	25.3386	33.4202	3.4202	1.30189	25.6795	32.3708	2.3708	0.907587
25.2671	34.1699	4.1699	0.654554	24.7333	33.7613	3.7613	0.555231	26.2125	32.1126	2.1126	0.575342	27.5632	34.545	4.545	0.850901	25.3833	33.4186	3.4186	1.30128	25.7251	32.367	2.367	0.906133
25.3104	34.163	4.163	0.653471	24.7765	33.7625	3.7625	0.555408	26.2588	32.1103	2.1103	0.574716	27.6109	34.5324	4.5324	0.848542	25.4281	33.4168	3.4168	1.3006	25.7707	32.3615	2.3615	0.904027
25.3537	34.1625	4.1625	0.653392	24.8192	33.7637	3.7637	0.555585	26.3039	32.0949	2.0949	0.570522	27.659	34.5117	4.5117	0.844666	25.472	33.4163	3.4163	1.30041	25.8151	32.3543	2.3543	0.901271
25.3983	34.1639	4.1639	0.653612	24.8618	33.7636	3.7636	0.55557	26.3486	32.0832	2.0832	0.567336	27.7074	34.5006	4.5006	0.842588	25.5164	33.418	3.418	1.30105	25.8598	32.3515	2.3515	0.900199
25.4417	34.1637	4.1637	0.653581	24.9051	33.7619	3.7619	0.555319	26.3945	32.0803	2.0803	0.566546	27.755	34.4979	4.4979	0.842083	25.561	33.4206	3.4206	1.30204	25.905	32.3507	2.3507	0.899893
25.4848	34.1652	4.1652	0.653816	24.9475	33.76	3.76	0.555039	26.4395	32.0781	2.0781	0.565947	27.8031	34.4999	4.4999	0.842457	25.6045	33.4119	3.4119	1.29873	25.9491	32.3548	2.3548	0.901462
25.5286	34.1655	4.1655	0.653863	24.9887	33.763	3.763	0.555482	26.4842	32.0767	2.0767	0.565566	27.8509	34.4955	4.4955	0.841633	25.6478	33.4035	3.4035	1.29554	25.9932	32.3651	2.3651	0.905405
25.5718	34.1648	4.1648	0.653753	25.0307	33.7643	3.7643	0.555674	26.5296	32.0716	2.0716	0.564177	27.8969	34.4755	4.4755	0.837889	25.6925	33.4029	3.4029	1.29531	26.0383	32.3708	2.3708	0.907587
25.6144	34.1628	4.1628	0.653439	25.0731	33.7634	3.7634	0.555541	26.5749	32.0685	2.0685	0.563332	27.943	34.4658	4.4658	0.836073	25.7363	33.405	3.405	1.29611	26.0821	32.372	2.372	0.908047
25.6578	34.1595	4.1595	0.652921	25.1154	33.7641	3.7641	0.555644	26.6192	32.0684	2.0684	0.563305	27.9905	34.4647	4.4647	0.835867	25.7797	33.4061	3.4061	1.29652	26.1261	32.3701	2.3701	0.90732
25.7009	34.1496	4.1496	0.651367	25.1579	33.7631	3.7631	0.555497	26.6641	32.0677	2.0677	0.563114	28.0375	34.4665	4.4665	0.836204	25.8236	33.4132	3.4132	1.29923	26.1708	32.3685	2.3685	0.906707
25.7442	34.1435	4.1435	0.65041	25.2016	33.7625	3.7625	0.555408	26.7091	32.0667	2.0667	0.562842	28.0841	34.4686	4.4686	0.836597	25.8672	33.4173	3.4173	1.30079	26.2142	32.3689	2.3689	0.90686
25.7888	34.1432	4.1432	0.650363	25.2441	33.7629	3.7629	0.555467	26.7533	32.0658	2.0658	0.562597	28.132	34.4661	4.4661	0.836129	25.9099	33.4173	3.4173	1.30079	26.2569	32.3681	2.3681	0.906554
25.8332	34.1443	4.1443	0.650535	25.2868	33.7624	3.7624	0.555393	26.7982	32.0666	2.0666	0.562815	28.1806	34.464	4.464	0.835736	25.9532	33.4169	3.4169	1.30064	26.301	32.3688	2.3688	0.906822
25.8757	34.146	4.146	0.650802	25.3305	33.7615	3.7615	0.55526	26.8444	32.0658	2.0658	0.562597	28.2285	34.4643	4.4643	0.835792	25.9968	33.4164	3.4164	1.30045	26.3456	32.3687	2.3687	0.906784
25.9196	34.1479	4.1479	0.6511	25.3738	33.7611	3.7611	0.555201	26.8896	32.0642	2.0642	0.562161	28.2768	34.4671	4.4671	0.836316	26.0398	33.4065	3.4065	1.29668	26.39	32.3654	2.3654	0.90552
25.9651	34.1475	4.1475	0.651038	25.4161	33.7588	3.7588	0.554862	26.935	32.0643	2.0643	0.562189	28.3256	34.47	4.47	0.836859	26.0832	33.3999	3.3999	1.29416	26.4354	32.3556	2.3556	0.901769
26.0096	34.145	4.145	0.650645	25.4594	33.7564	3.7564	0.554507	26.9815	32.0576	2.0576	0.560364	28.3731	34.4704	4.4704	0.836934	26.1281	33.3998	3.3998	1.29413	26.4818	32.3525	2.3525	0.900582
26.0529	34.1439	4.1439	0.650472	25.5028	33.7569	3.7569	0.554581	27.0275	32.0508	2.0508	0.558512	28.4205	34.4698	4.4698	0.836822	26.172	33.4009	3.4009	1.29455	26.5267	32.3529	2.3529	0.900735
26.0971	34.1428	4.1428	0.6503	25.5458	33.7585	3.7585	0.554817	27.0724	32.0466	2.0466	0.557368	28.4689	34.4692	4.4692	0.836709	26.2161	33.4071	3.4071	1.29691	26.5714	32.3518	2.3518	0.900314
26.1406	34.1367	4.1367	0.649342	25.5888	33.7538	3.7538	0.554124	27.1183	32.0461	2.0461	0.557232	28.5163	34.4698	4.4698	0.836822	26.2615	33.4157	3.4157	1.30018	26.6167	32.3534	2.3534	0.900926
26.1839	34.1288	4.1288	0.648102	25.6321	33.7473	3.7473	0.553164	27.164	32.05	2.05	0.558294	28.5637	34.4677	4.4677	0.836429	26.3057	33.419	3.419	1.30144	26.661	32.3555	2.3555	0.90173
26.2278	34.1272	4.1272	0.647851	25.6741	33.7447	3.7447	0.55278	27.2088	32.0516	2.0516	0.55873	28.6121	34.4655	4.4655	0.836017	26.3491	33.4202	3.4202	1.30189	26.7047	32.3576	2.3576	0.902534
26.2712	34.1296	4.1296	0.648228	25.7168	33.7453	3.7453	0.552869	27.2542	32.0507	2.0507	0.558485	28.6599	34.4661	4.4661	0.836129	26.3937	33.422	3.422	1.30258	26.7493	32.3574	2.3574	0.902458
26.3135	34.1308	4.1308	0.648416	25.7599	33.7479	3.7479	0.553253	27.3003	32.0503	2.0503	0.558376	28.7068	34.4672	4.4672	0.836335	26.4378	33.418	3.418	1.30105	26.7936	32.3548	2.3548	0.901462
26.3566	34.1245	4.1245	0.647427	25.8015	33.7469	3.7469	0.553105	27.3454	32.0511	2.0511	0.558594	28.7544	34.4683	4.4683	0.836541	26.4811	33.4086	3.4086	1.29748	26.8375	32.3535	2.3535	0.900965
26.4001	34.1169	4.1169	0.646234	25.8429	33.746	3.746	0.552972	27.3902	32.0526	2.0526	0.559002	28.8019	34.4637	4.4637	0.83568	26.5252	33.4046	3.4046	1.29595	26.8822	32.3538	2.3538	0.90108
26.4427	34.1132	4.1132	0.645653	25.8857	33.7464	3.7464	0.553031	27.4354	32.053	2.053	0.559111	28.8478	34.4479	4.4479	0.832722	26.5698	33.4055	3.4055	1.2963	26.927	32.3533	2.3533	0.900888
26.4855	34.1117	4.1117	0.645418	25.9281	33.7479	3.7479	0.553253	27.4798	32.0527	2.0527	0.559029	28.8942	34.4375	4.4375	0.830775	26.6132	33.4065	3.4065	1.29668	26.9702	32.3514	2.3514	0.900161
26.5298	34.1126	4.1126	0.645559	25.9707	33.7462	3.7462	0.553002	27.5241	32.0509	2.0509	0.558539	28.9422	34.4338	4.4338	0.830082	26.6566	33.4044	3.4044	1.29588	27.0136	32.3498	2.3498	0.899548
26.5737	34.0997	4.0997	0.643534	26.0142	33.7435	3.7435	0.552603	27.5696	32.0508	2.0508	0.558512	28.9895	34.4341	4.4341	0.830138	26.7005	33.4034	3.4034	1.2955	27.058	32.3514	2.3514	0.900161
26.6176	34.084	4.084	0.64107	26.058	33.743	3.743	0.552529	27.6145	32.0517	2.0517	0.558757	29.0373	34.4344	4.4344	0.830194	26.7434	33.4023	3.4023	1.29508	27.1017	32.3527	2.3527	0.900658
26.6625	34.0783	4.0783	0.640175	26.1008	33.7464	3.7464	0.553031	27.6593	32.0527	2.0527	0.559029	29.0863	34.4337	4.4337	0.830063	26.7861	33.4021	3.4021	1.295	27.1452	32.3531	2.3531	0.900812
26.7071	34.0806	4.0806	0.640536	26.144	33.7487	3.7487	0.553371	27.7054	32.0516	2.0516	0.55873	29.1347	34.4363	4.4363	0.83055	26.83	33.4036	3.4036	1.29557	27.1901	32.3526	2.3526	0.90062
26.7506	34.081	4.081	0.640599	26.1872	33.7509	3.7509	0.553696	27.752	32.0495	2.0495	0.558158	29.1822	34.4375	4.4375	0.830775	26.8736	33.4038	3.4038	1.29565	27.2351	32.3513	2.3513	0.900123
26.7947	34.0803	4.0803	0.640489	26.2295	33.7521	3.7521	0.553873	27.7972	32.0492	2.0492	0.558076	29.2305	34.4338	4.4338	0.830082	26.917	33.4027	3.4027	1.29523	27.28	32.3508	2.3508	0.899931
26.8387	34.0809	4.0809	0.640583	26.2718	33.7511	3.7511	0.553725	27.8427	32.0487	2.0487	0.55794	29.2786	34.4288	4.4288	0.829146	26.9616	33.4017	3.4017	1.29485	27.3252	32.3524	2.3524	0.900544
26.8822	34.0828	4.0828	0.640882	26.3152	33.7488	3.7488	0.553386	27.8888	32.048	2.048	0.557749	29.326	34.4104	4.4104	0.825701	27.0068	33.3996	3.3996	1.29405	27.3706	32.3513	2.3513	0.900123
26.9257	34.0816	4.0816	0.640693	26.3576	33.7482	3.7482	0.553297	27.9339	32.0479	2.0479	0.557722	29.3739	34.4002	4.4002	0.823792	27.0508	33.4011	3.4011	1.29462	27.4155	32.3506	2.3506	0.899855
26.9699	34.0762	4.0762	0.639846	26.4001	33.7485	3.7485	0.553341	27.9786	32.0491	2.0491	0.558049	29.4224	34.3975	4.3975	0.823286	27.0951	33.4037	3.4037	1.29561	27.4602	32.352	2.352	0.90039
27.0131	34.0596	4.0596	0.63724	26.4433	33.7482	3.7482	0.553297	28.0246	32.0502	2.0502	0.558349	29.4698	34.3995	4.3995	0.82366	27.1389	33.4036	3.4036	1.29557	27.5048	32.3526	2.3526	0.90062
27.0564	34.0525	4.0525	0.636125	26.4857	33.7446	3.7446	0.552766	28.0699	32.0491	2.0491	0.558049	29.5166	34.4027	4.4027	0.82426	27.182	33.4037	3.4037	1.29561	27.5486	32.3516	2.3516	0.900237
27.1006	34.0521	4.0521	0.636063	26.5274	33.7443	3.7443	0.552721	28.115	32.0469	2.0469	0.55745	29.564	34.3882	4.3882	0.821545	27.2258	33.4039	3.4039	1.29569	27.5927	32.3524	2.3524	0.900544
27.1433	34.0504	4.0504	0.635796	26.5697	33.7459	3.7459	0.552958	28.1609	32.0455	2.0455	0.557069	29.6109	34.3725	4.3725	0.818606	27.2709	33.4048	3.4048	1.29603	27.638	32.3519	2.3519	0.900352
27.1852	34.0465	4.0465	0.635183	26.6123	33.7474	3.7474	0.553179	28.2063	32.047	2.047	0.557477	29.6574	34.3697	4.3697	0.818081	27.3148	33.404	3.404	1.29573	27.6825	32.3529	2.3529	0.900735
27.2288	34.0266	4.0266	0.63206	26.654	33.7481	3.7481	0.553282	28.2502	32.047	2.047	0.557477	29.705	34.3729	4.3729	0.81868	27.3586	33.4021	3.4021	1.295	27.7266	32.353	2.353	0.900773
27.2726	34.0107	4.0107	0.629564	26.6959	33.7482	3.7482	0.553297	28.2942	32.0469	2.0469	0.55745	29.7521	34.3596	4.3596	0.816191	27.403	33.4013	3.4013	1.2947	27.7711	32.3514	2.3514	0.900161
27.316	34.0068	4.0068	0.628952	26.7395	33.7487	3.7487	0.553371	28.3392	32.0536	2.0536	0.559274	29.7992	34.3418	4.3418	0.812858	27.4467	33.4025	3.4025	1.29515	27.8148	32.351	2.351	0.900008
27.36	34.0088	4.0088	0.629266	26.7828	33.7506	3.7506	0.553651	28.3838	32.0604	2.0604	0.561126	29.847	34.3351	4.3351	0.811604	27.4893	33.4008	3.4008	1.29451	27.858	32.3502	2.3502	0.899701
27.4049	34.0054	4.0054	0.628732	26.8261	33.7492	3.7492	0.553445	28.4287	32.0645	2.0645	0.562243	29.8945	34.3347	4.3347	0.811529	27.533	33.3988	3.3988	1.29375	27.9022	32.3511	2.3511	0.900046
27.4487	33.9961	3.9961	0.627272	26.8699	33.7466	3.7466	0.553061	28.4748	32.0646	2.0646	0.56227	29.9419	34.337	4.337	0.811959	27.5771	33.3994	3.3994	1.29397	27.9468	32.3544	2.3544	0.901309
27.4928	33.9911	3.9911	0.626487	26.9123	33.7452	3.7452	0.552854	28.5203	32.0661	2.0661	0.562679	29.9909	34.3263	4.3263	0.809956	27.6198	33.4017	3.4017	1.29485	27.9909	32.3625	2.3625	0.90441
27.537	33.9905	3.9905	0.626393	26.9546	33.7454	3.7454	0.552884	28.5657	32.0732	2.0732	0.564612	30.0403	34.3066	4.3066	0.806268	27.6624	33.4028	3.4028	1.29527	28.0357	32.3674	2.3674	0.906286
27.5801	33.9906	3.9906	0.626409	26.9987	33.7441	3.7441	0.552692	28.6121	32.0767	2.0767	0.565566	30.0879	34.2956	4.2956	0.804209	27.7069	33.4028	3.4028	1.29527	28.0815	32.371	2.371	0.907664
27.6232	33.9917	3.9917	0.626581	27.042	33.7439	3.7439	0.552662	28.658	32.0776	2.0776	0.565811	30.1351	34.2929	4.2929	0.803703	27.7512	33.4045	3.4045	1.29592	28.1262	32.3699	2.3699	0.907243
27.6676	33.9632	3.9632	0.622108	27.0838	33.744	3.744	0.552677	28.7028	32.0777	2.0777	0.565838	30.1835	34.2953	4.2953	0.804152	27.7954	33.4054	3.4054	1.29626	28.1708	32.3685	2.3685	0.906707
27.7113	33.9343	3.9343	0.617571	27.1266	33.7427	3.7427	0.552485	28.7486	32.0778	2.0778	0.565865	30.231	34.2939	4.2939	0.80389	27.8403	33.4048	3.4048	1.29603	28.2163	32.3704	2.3704	0.907434
27.7549	33.9234	3.9234	0.61586	27.1707	33.7441	3.7441	0.552692	28.7941	32.0793	2.0793	0.566274	30.2781	34.2757	4.2757	0.800483	27.8845	33.4012	3.4012	1.29466	28.2607	32.3715	2.3715	0.907855
27.799	33.9249	3.9249	0.616096	27.2128	33.746	3.746	0.552972	28.8392	32.0818	2.0818	0.566954	30.3263	34.265	4.265	0.79848	27.928	33.4017	3.4017	1.29485	28.3045	32.3712	2.3712	0.907741
27.8428	33.9279	3.9279	0.616567	27.2539	33.7487	3.7487	0.553371	28.8848	32.0828	2.0828	0.567227	30.374	34.2636	4.2636	0.798218	27.9727	33.3999	3.3999	1.29416	28.3492	32.3711	2.3711	0.907702
27.8852	33.9199	3.9199	0.615311	27.2961	33.7505	3.7505	0.553637	28.931	32.0821	2.0821	0.567036	30.4211	34.2649	4.2649	0.798461	28.017	33.3929	3.3929	1.2915	28.3937	32.366	2.366	0.90575
27.9278	33.9145	3.9145	0.614463	27.3386	33.7499	3.7499	0.553548	28.9757	32.08	2.08	0.566464	30.4687	34.2635	4.2635	0.798199	28.0604	33.3888	3.3888	1.28994	28.4377	32.3566	2.3566	0.902151
27.9711	33.9145	3.9145	0.614463	27.3809	33.7473	3.7473	0.553164	29.0206	32.0802	2.0802	0.566519	30.5159	34.2464	4.2464	0.794998	28.1043	33.3888	3.3888	1.28994	28.4821	32.3524	2.3524	0.900544
28.0139	33.9144	3.9144	0.614448	27.424	33.746	3.746	0.552972	29.066	32.0806	2.0806	0.566628	30.5621	34.2363	4.2363	0.793107	28.1485	33.3886	3.3886	1.28986	28.5268	32.3518	2.3518	0.900314
28.0571	33.9127	3.9127	0.614181	27.4666	33.7483	3.7483	0.553312	29.1102	32.0815	2.0815	0.566873	30.609	34.2348	4.2348	0.792826	28.1915	33.3904	3.3904	1.29055	28.57	32.3549	2.3549	0.901501
28.1016	33.913	3.913	0.614228	27.5091	33.7469	3.7469	0.553105	29.1543	32.0814	2.0814	0.566846	30.657	34.2345	4.2345	0.79277	28.235	33.3905	3.3905	1.29059	28.6133	32.3497	2.3497	0.89951
28.1452	33.9149	3.9149	0.614526	27.5528	33.7463	3.7463	0.553017	29.1999	32.0783	2.0783	0.566001	30.704	34.2325	4.2325	0.792395	28.2792	33.3868	3.3868	1.28918	28.6577	32.3418	2.3418	0.896486
28.1887	33.9144	3.9144	0.614448	27.597	33.7473	3.7473	0.553164	29.2449	32.0762	2.0762	0.565429	30.7519	34.2249	4.2249	0.790972	28.3223	33.3836	3.3836	1.28796	28.7018	32.3371	2.3371	0.894686
28.2333	33.9135	3.9135	0.614306	27.64	33.748	3.748	0.553267	29.2897	32.0782	2.0782	0.565974	30.8012	34.2195	4.2195	0.789961	28.3647	33.3859	3.3859	1.28884	28.7455	32.3339	2.3339	0.893461
28.2779	33.9133	3.9133	0.614275	27.6828	33.7465	3.7465	0.553046	29.3358	32.0815	2.0815	0.566873	30.8493	34.2188	4.2188	0.78983	28.4087	33.3889	3.3889	1.28998	28.7905	32.3337	2.3337	0.893385
28.3215	33.9146	3.9146	0.614479	27.7258	33.7456	3.7456	0.552913	29.3825	32.0807	2.0807	0.566655	30.8968	34.2171	4.2171	0.789512	28.4528	33.3894	3.3894	1.29017	28.8352	32.3463	2.3463	0.898208
28.3656	33.9142	3.9142	0.614416	27.7681	33.7468	3.7468	0.55309	29.4279	32.0745	2.0745	0.564966	30.9455	34.1983	4.1983	0.785992	28.4968	33.3877	3.3877	1.28952	28.8794	32.3529	2.3529	0.900735
28.4096	33.9125	3.9125	0.614149	27.8103	33.7487	3.7487	0.553371	29.4735	32.0656	2.0656	0.562543	30.9936	34.1873	4.1873	0.783933	28.5414	33.3882	3.3882	1.28971	28.9245	32.3536	2.3536	0.901003
28.4529	33.911	3.911	0.613914	27.8536	33.7482	3.7482	0.553297	29.5194	32.0627	2.0627	0.561753	31.0405	34.1829	4.1829	0.783109	28.5862	33.3895	3.3895	1.29021	28.9697	32.3546	2.3546	0.901386
28.4966	33.9146	3.9146	0.614479	27.8961	33.7471	3.7471	0.553135	29.5647	32.0621	2.0621	0.561589	31.0878	34.1811	4.1811	0.782772	28.6301	33.3883	3.3883	1.28975	29.0142	32.3533	2.3533	0.900888
28.5412	33.9239	3.9239	0.615939	27.9385	33.7461	3.7461	0.552987	29.6096	32.0623	2.0623	0.561644	31.1359	34.1827	4.1827	0.783072	28.6746	33.3857	3.3857	1.28876	29.0595	32.3462	2.3462	0.89817
28.5847	33.9288	3.9288	0.616708	27.9815	33.7456	3.7456	0.552913	29.6555	32.0645	2.0645	0.562243	31.1832	34.18	4.18	0.782566	28.7187	33.385	3.385	1.28849	29.1043	32.3402	2.3402	0.895873
28.6277	33.9305	3.9305	0.616975	28.0241	33.7464	3.7464	0.553031	29.7004	32.068	2.068	0.563196	31.2307	34.1711	4.1711	0.7809	28.7613	33.3883	3.3883	1.28975	29.1483	32.3369	2.3369	0.89461
28.6714	33.9304	3.9304	0.616959	28.0657	33.7458	3.7458	0.552943	29.7454	32.0688	2.0688	0.563414	31.2788	34.1684	4.1684	0.780395	28.8045	33.3907	3.3907	1.29066	29.1932	32.3372	2.3372	0.894725
28.7148	33.9449	3.9449	0.619235	28.1078	33.7467	3.7467	0.553076	29.791	32.0652	2.0652	0.562434	31.3257	34.169	4.169	0.780507	28.8497	33.3906	3.3906	1.29062	29.2388	32.3381	2.3381	0.895069
28.7576	33.9681	3.9681	0.622877	28.15	33.7472	3.7472	0.553149	29.8361	32.0623	2.0623	0.561644	31.3721	34.1699	4.1699	0.780675	28.8939	33.3901	3.3901	1.29043	29.2826	32.347	2.347	0.898476
28.8012	33.9782	3.9782	0.624462	28.1919	33.7486	3.7486	0.553356	29.8798	32.0627	2.0627	0.561753	31.4196	34.1481	4.1481	0.776594	28.9378	33.3905	3.3905	1.29059	29.3262	32.3526	2.3526	0.90062
28.8443	33.98	3.98	0.624745	28.2341	33.7483	3.7483	0.553312	29.9247	32.0642	2.0642	0.562161	31.4665	34.1276	4.1276	0.772756	28.9822	33.3888	3.3888	1.28994	29.3708	32.354	2.354	0.901156
28.8875	33.9764	3.9764	0.62418	28.2778	33.7487	3.7487	0.553371	29.9702	32.0661	2.0661	0.562679	31.5129	34.1202	4.1202	0.771371	29.026	33.3876	3.3876	1.28948	29.4152	32.3544	2.3544	0.901309
28.9323	33.9805	3.9805	0.624823	28.3209	33.7467	3.7467	0.553076	30.0149	32.065	2.065	0.562379	31.5603	34.1194	4.1194	0.771221	29.0685	33.3876	3.3876	1.28948	29.4587	32.3557	2.3557	0.901807
28.977	34.0117	4.0117	0.629721	28.3642	33.7446	3.7446	0.552766	30.0597	32.0663	2.0663	0.562733	31.6089	34.1168	4.1168	0.770734	29.1115	33.3888	3.3888	1.28994	29.5029	32.3554	2.3554	0.901692
29.0193	34.0313	4.0313	0.632798	28.4082	33.7456	3.7456	0.552913	30.1054	32.0673	2.0673	0.563006	31.6571	34.1008	4.1008	0.767739	29.1549	33.3884	3.3884	1.28979	29.5474	32.353	2.353	0.900773
29.0627	34.0376	4.0376	0.633786	28.4514	33.7464	3.7464	0.553031	30.1502	32.0667	2.0667	0.562842	31.7057	34.0915	4.0915	0.765998	29.1978	33.3892	3.3892	1.29009	29.5913	32.3525	2.3525	0.900582
29.1081	34.0367	4.0367	0.633645	28.4939	33.7477	3.7477	0.553223	30.1955	32.0651	2.0651	0.562406	31.7544	34.0923	4.0923	0.766147	29.241	33.3887	3.3887	1.2899	29.6359	32.3521	2.3521	0.900429
29.1525	34.0456	4.0456	0.635042	28.5371	33.75	3.75	0.553563	30.2421	32.066	2.066	0.562651	31.802	34.094	4.094	0.766466	29.2858	33.3888	3.3888	1.28994	29.6815	32.3492	2.3492	0.899319
29.1956	34.079	4.079	0.640285	28.5795	33.7493	3.7493	0.553459	30.2883	32.0674	2.0674	0.563033	31.8498	34.092	4.092	0.766091	29.3297	33.3908	3.3908	1.2907	29.7261	32.3482	2.3482	0.898936
29.2394	34.0967	4.0967	0.643063	28.622	33.749	3.749	0.553415	30.3335	32.0648	2.0648	0.562325	31.898	34.0853	4.0853	0.764837	29.3739	33.3913	3.3913	1.29089	29.7703	32.35	2.35	0.899625
29.2829	34.1024	4.1024	0.643958	28.6655	33.7499	3.7499	0.553548	30.3796	32.0574	2.0574	0.560309	31.9446	34.08	4.08	0.763845	29.4191	33.3875	3.3875	1.28944	29.8153	32.3532	2.3532	0.90085
29.3262	34.1022	4.1022	0.643927	28.7092	33.7483	3.7483	0.553312	30.4252	32.0531	2.0531	0.559138	31.992	34.0768	4.0768	0.763246	29.4636	33.3848	3.3848	1.28842	29.8598	32.3561	2.3561	0.90196
29.3701	34.1079	4.1079	0.644822	28.7512	33.7477	3.7477	0.553223	30.47	32.0497	2.0497	0.558212	32.0404	34.0749	4.0749	0.76289	29.5074	33.3856	3.3856	1.28872	29.904	32.3566	2.3566	0.902151
29.4139	34.1237	4.1237	0.647302	28.7936	33.7544	3.7544	0.554212	30.5154	32.0496	2.0496	0.558185	32.0876	34.0736	4.0736	0.762646	29.5519	33.3849	3.3849	1.28845	29.9491	32.3466	2.3466	0.898323
29.4564	34.1298	4.1298	0.648259	28.8366	33.7592	3.7592	0.554921	30.5614	32.0481	2.0481	0.557777	32.1345	34.0652	4.0652	0.761074	29.5957	33.3848	3.3848	1.28842	29.9939	32.3375	2.3375	0.89484
29.4992	34.1301	4.1301	0.648306	28.8781	33.761	3.761	0.555187	30.6061	32.0473	2.0473	0.557559	32.1825	34.0594	4.0594	0.759988	29.639	33.3852	3.3852	1.28857	30.038	32.3366	2.3366	0.894495
29.5428	34.1311	4.1311	0.648463	28.919	33.7613	3.7613	0.555231	30.6511	32.048	2.048	0.557749	32.23	34.0594	4.0594	0.759988	29.683	33.3868	3.3868	1.28918	30.0825	32.3386	2.3386	0.895261
29.5853	34.1417	4.1417	0.650127	28.9617	33.7584	3.7584	0.554803	30.6967	32.0484	2.0484	0.557858	32.2762	34.0602	4.0602	0.760138	29.7279	33.389	3.389	1.29002	30.127	32.3396	2.3396	0.895644
29.6283	34.1593	4.1593	0.65289	29.0047	33.7513	3.7513	0.553755	30.7412	32.0469	2.0469	0.55745	32.3232	34.0569	4.0569	0.75952	29.7715	33.3898	3.3898	1.29032	30.1704	32.3401	2.3401	0.895835
29.673	34.1662	4.1662	0.653973	29.0475	33.7474	3.7474	0.553179	30.785	32.047	2.047	0.557477	32.3715	34.0499	4.0499	0.758209	29.8148	33.3893	3.3893	1.29013	30.2139	32.34	2.34	0.895797
29.717	34.1645	4.1645	0.653706	29.0908	33.7471	3.7471	0.553135	30.8302	32.0487	2.0487	0.55794	32.4188	34.0443	4.0443	0.757161	29.8585	33.3873	3.3873	1.28937	30.2582	32.3372	2.3372	0.894725
29.7607	34.1642	4.1642	0.653659	29.1346	33.7473	3.7473	0.553164	30.8753	32.0479	2.0479	0.557722	32.4663	34.0452	4.0452	0.75733	29.9013	33.3862	3.3862	1.28895	30.3017	32.3344	2.3344	0.893653
29.8056	34.17	4.17	0.654569	29.1775	33.7441	3.7441	0.552692	30.9204	32.0486	2.0486	0.557913	32.5149	34.0468	4.0468	0.757629	29.9441	33.3858	3.3858	1.2888	30.3451	32.3335	2.3335	0.893308
29.8502	34.1758	4.1758	0.65548	29.2208	33.7489	3.7489	0.5534	30.9665	32.0508	2.0508	0.558512	32.5628	34.0449	4.0449	0.757273	29.9883	33.3856	3.3856	1.28872	30.3894	32.336	2.336	0.894265
29.8935	34.1787	4.1787	0.655935	29.2643	33.7552	3.7552	0.55433	31.013	32.0511	2.0511	0.558594	32.6107	34.0341	4.0341	0.755251	30.0319	33.3877	3.3877	1.28952	30.434	32.3364	2.3364	0.894418
29.9373	34.1767	4.1767	0.655621	29.3067	33.7603	3.7603	0.555083	31.058	32.0511	2.0511	0.558594	32.6596	34.0177	4.0177	0.752181	30.0753	33.3869	3.3869	1.28922	30.479	32.334	2.334	0.8935
29.9812	34.1767	4.1767	0.655621	29.3488	33.763	3.763	0.555482	31.1034	32.0511	2.0511	0.558594	32.7074	34.0098	4.0098	0.750702	30.1197	33.3839	3.3839	1.28807	30.5251	32.3336	2.3336	0.893347
30.0246	34.1804	4.1804	0.656202	29.3923	33.7597	3.7597	0.554995	31.1496	32.0501	2.0501	0.558321	32.7543	34.0069	4.0069	0.750159	30.165	33.3737	3.3737	1.28419	30.5707	32.3349	2.3349	0.893844
30.0682	34.1942	4.1942	0.658368	29.4349	33.7575	3.7575	0.55467	31.1948	32.0474	2.0474	0.557586	32.8018	34.0087	4.0087	0.750496	30.2089	33.3699	3.3699	1.28275	30.6152	32.335	2.335	0.893883
30.112	34.2033	4.2033	0.659797	29.4773	33.7578	3.7578	0.554714	31.2395	32.0444	2.0444	0.556769	32.85	34.0102	4.0102	0.750777	30.2529	33.3694	3.3694	1.28255	30.6603	32.3356	2.3356	0.894112
30.1545	34.2045	4.2045	0.659985	29.5204	33.7582	3.7582	0.554773	31.2853	32.0376	2.0376	0.554917	32.8972	34.0107	4.0107	0.750871	30.2973	33.3695	3.3695	1.28259	30.7052	32.3372	2.3372	0.894725
30.198	34.2058	4.2058	0.660189	29.563	33.7573	3.7573	0.55464	31.3306	32.0335	2.0335	0.5538	32.9447	34.0118	4.0118	0.751076	30.3411	33.3695	3.3695	1.28259	30.7486	32.3388	2.3388	0.895337
30.2426	34.2113	4.2113	0.661052	29.6044	33.757	3.757	0.554596	31.3757	32.0336	2.0336	0.553828	32.9928	34.0132	4.0132	0.751339	30.3849	33.3707	3.3707	1.28305	30.7928	32.3364	2.3364	0.894418
30.2861	34.2229	4.2229	0.662873	29.6465	33.7583	3.7583	0.554788	31.4213	32.0358	2.0358	0.554427	33.0396	34.0131	4.0131	0.75132	30.4297	33.3708	3.3708	1.28309	30.8386	32.3337	2.3337	0.893385
30.3286	34.2279	4.2279	0.663658	29.6889	33.7598	3.7598	0.555009	31.4666	32.0361	2.0361	0.554509	33.0858	34.0066	4.0066	0.750103	30.4733	33.3708	3.3708	1.28309	30.8832	32.3338	2.3338	0.893423
30.3722	34.2268	4.2268	0.663485	29.7306	33.7599	3.7599	0.555024	31.5106	32.026	2.026	0.551758	33.1334	33.997	3.997	0.748306	30.5165	33.3703	3.3703	1.2829	30.9273	32.3328	2.3328	0.89304
30.4162	34.2263	4.2263	0.663407	29.773	33.7616	3.7616	0.555275	31.5554	32.0165	2.0165	0.549171	33.1805	33.99	3.99	0.746995	30.5604	33.3703	3.3703	1.2829	30.9716	32.333	2.333	0.893117
30.4592	34.2291	4.2291	0.663846	29.8167	33.7642	3.7642	0.555659	31.6005	32.0135	2.0135	0.548354	33.2271	33.9893	3.9893	0.746864	30.6041	33.3703	3.3703	1.2829	31.0146	32.3358	2.3358	0.894189
30.5028	34.2449	4.2449	0.666327	29.8596	33.764	3.764	0.555629	31.6444	32.013	2.013	0.548218	33.2749	33.9913	3.9913	0.747239	30.6469	33.372	3.372	1.28354	31.0574	32.3366	2.3366	0.894495
30.5482	34.2557	4.2557	0.668022	29.9025	33.7608	3.7608	0.555157	31.6886	32.0116	2.0116	0.547836	33.323	33.9925	3.9925	0.747463	30.6902	33.3735	3.3735	1.28412	31.1015	32.3368	2.3368	0.894572
30.5925	34.2578	4.2578	0.668351	29.9465	33.7598	3.7598	0.555009	31.7351	32.0045	2.0045	0.545903	33.3705	33.9906	3.9906	0.747107	30.7339	33.3719	3.3719	1.28351	31.1462	32.3367	2.3367	0.894533
30.6363	34.256	4.256	0.668069	29.9899	33.7593	3.7593	0.554936	31.7809	32.002	2.002	0.545222	33.419	33.9916	3.9916	0.747295	30.7769	33.3688	3.3688	1.28233	31.1902	32.3363	2.3363	0.89438
30.6804	34.2547	4.2547	0.667865	30.0324	33.7603	3.7603	0.555083	31.8265	32.0011	2.0011	0.544977	33.4683	33.9935	3.9935	0.74765	30.82	33.369	3.369	1.2824	31.235	32.3355	2.3355	0.894074
30.7237	34.2562	4.2562	0.6681	30.0758	33.7631	3.7631	0.555497	31.8729	32.0017	2.0017	0.54514	33.5162	33.9943	3.9943	0.7478	30.8645	33.3711	3.3711	1.2832	31.2811	32.3356	2.3356	0.894112
30.767	34.2572	4.2572	0.668257	30.1189	33.7649	3.7649	0.555762	31.9188	32.0057	2.0057	0.546229	33.5634	33.9886	3.9886	0.746733	30.9082	33.3708	3.3708	1.28309	31.3261	32.3348	2.3348	0.893806
30.8116	34.258	4.258	0.668383	30.1616	33.7653	3.7653	0.555821	31.9639	32.0149	2.0149	0.548735	33.6115	33.9804	3.9804	0.745198	30.952	33.3696	3.3696	1.28263	31.3705	32.335	2.335	0.893883
30.8549	34.2579	4.2579	0.668367	30.2045	33.7653	3.7653	0.555821	32.0097	32.0167	2.0167	0.549225	33.6588	33.978	3.978	0.744749	30.9973	33.3702	3.3702	1.28286	31.4155	32.3358	2.3358	0.894189
30.8975	34.2589	4.2589	0.668524	30.2478	33.769	3.769	0.556367	32.0549	32.0158	2.0158	0.54898	33.7063	33.981	3.981	0.74531	31.0423	33.3697	3.3697	1.28267	31.4598	32.3376	2.3376	0.894878
30.9409	34.2652	4.2652	0.669513	30.2901	33.7784	3.7784	0.557755	32.0995	32.0126	2.0126	0.548109	33.7546	33.9812	3.9812	0.745348	31.0854	33.3691	3.3691	1.28244	31.5038	32.3384	2.3384	0.895184
30.9847	34.2697	4.2697	0.670219	30.3326	33.7825	3.7825	0.55836	32.145	32.0099	2.0099	0.547373	33.8023	33.9721	3.9721	0.743644	31.1294	33.3711	3.3711	1.2832	31.5489	32.3385	2.3385	0.895222
31.0273	34.2735	4.2735	0.670816	30.3751	33.7831	3.7831	0.558449	32.1913	32.0028	2.0028	0.54544	33.8494	33.966	3.966	0.742502	31.1739	33.3724	3.3724	1.2837	31.5935	32.3383	2.3383	0.895146
31.0701	34.2752	4.2752	0.671083	30.4165	33.7815	3.7815	0.558213	32.2362	31.999	1.999	0.544405	33.8971	33.9657	3.9657	0.742446	31.218	33.373	3.373	1.28393	31.6376	32.3374	2.3374	0.894801
31.1137	34.2767	4.2767	0.671318	30.4579	33.7798	3.7798	0.557962	32.2813	31.9993	1.9993	0.544487	33.9445	33.9642	3.9642	0.742165	31.2624	33.3726	3.3726	1.28377	31.6819	32.3377	2.3377	0.894916
31.1566	34.2853	4.2853	0.672668	30.501	33.7776	3.7776	0.557637	32.3271	32.0008	2.0008	0.544895	33.9907	33.9616	3.9616	0.741678	31.307	33.3705	3.3705	1.28297	31.7265	32.338	2.338	0.895031
31.1996	34.2912	4.2912	0.673594	30.5437	33.777	3.777	0.557548	32.3719	32.002	2.002	0.545222	34.0375	33.9618	3.9618	0.741716	31.3503	33.3692	3.3692	1.28248	31.7698	32.3368	2.3368	0.894572
31.244	34.2922	4.2922	0.673751	30.5862	33.7766	3.7766	0.557489	32.4157	32.0008	2.0008	0.544895	34.0852	33.9624	3.9624	0.741828	31.3938	33.3689	3.3689	1.28236	31.8133	32.3368	2.3368	0.894572
31.2881	34.2911	4.2911	0.673579	30.6297	33.7748	3.7748	0.557224	32.4609	32.0003	2.0003	0.544759	34.1323	33.9639	3.9639	0.742109	31.4379	33.3706	3.3706	1.28301	31.8578	32.3354	2.3354	0.894036
31.3321	34.2955	4.2955	0.674269	30.6735	33.7819	3.7819	0.558272	32.506	31.9989	1.9989	0.544378	34.18	33.9646	3.9646	0.74224	31.481	33.3722	3.3722	1.28362	31.9013	32.3349	2.3349	0.893844
31.3771	34.3003	4.3003	0.675023	30.7165	33.7936	3.7936	0.559999	32.5511	31.9994	1.9994	0.544514	34.2289	33.9636	3.9636	0.742053	31.5237	33.3717	3.3717	1.28343	31.9449	32.3369	2.3369	0.89461
31.4215	34.3034	4.3034	0.675509	30.7595	33.7989	3.7989	0.560781	32.597	31.9988	1.9988	0.54435	34.2773	33.963	3.963	0.74194	31.5677	33.3703	3.3703	1.2829	31.99	32.3365	2.3365	0.894457
31.4647	34.3043	4.3043	0.675651	30.8022	33.7982	3.7982	0.560678	32.6433	31.997	1.997	0.54386	34.3249	33.964	3.964	0.742128	31.6112	33.3706	3.3706	1.28301	32.0349	32.3354	2.3354	0.894036
31.5085	34.3031	4.3031	0.675462	30.8446	33.7962	3.7962	0.560383	32.6885	31.998	1.998	0.544132	34.3726	33.9651	3.9651	0.742333	31.6548	33.3699	3.3699	1.28275	32.0796	32.3334	2.3334	0.89327
31.5526	34.3103	4.3103	0.676592	30.8875	33.7953	3.7953	0.56025	32.7344	31.998	1.998	0.544132	34.4197	33.9653	3.9653	0.742371	31.6993	33.371	3.371	1.28316	32.1251	32.3342	2.3342	0.893576
31.5962	34.3188	4.3188	0.677927	30.9313	33.7935	3.7935	0.559984	32.7807	31.9959	1.9959	0.543561	34.4669	33.9652	3.9652	0.742352	31.7442	33.3719	3.3719	1.28351	32.1707	32.3347	2.3347	0.893768
31.64	34.3244	4.3244	0.678806	30.9737	33.794	3.794	0.560058	32.8257	31.9895	1.9895	0.541818	34.5155	33.9653	3.9653	0.742371	31.788	33.3716	3.3716	1.28339	32.2148	32.3349	2.3349	0.893844
31.6847	34.3251	4.3251	0.678916	31.0161	33.7948	3.7948	0.560176	32.8702	31.9857	1.9857	0.540783	34.5644	33.966	3.966	0.742502	31.8321	33.3685	3.3685	1.28221	32.2589	32.3345	2.3345	0.893691
31.7278	34.3202	4.3202	0.678146	31.0593	33.7969	3.7969	0.560486	32.9162	31.9854	1.9854	0.540701	34.6119	33.9649	3.9649	0.742296	31.8766	33.3651	3.3651	1.28092	32.3041	32.3353	2.3353	0.893997
31.7707	34.3246	4.3246	0.678837	31.1017	33.7984	3.7984	0.560707	32.9614	31.9865	1.9865	0.541001	34.6594	33.9627	3.9627	0.741884	31.9201	33.3643	3.3643	1.28061	32.3488	32.337	2.337	0.894648
31.8144	34.3527	4.3527	0.683248	31.1431	33.7989	3.7989	0.560781	33.0064	31.9852	1.9852	0.540647	34.7073	33.9628	3.9628	0.741903	31.9631	33.3661	3.3661	1.2813	32.3935	32.3385	2.3385	0.895222
31.8575	34.367	4.367	0.685493	31.1853	33.7971	3.7971	0.560515	33.0521	31.9856	1.9856	0.540755	34.7543	33.958	3.958	0.741004	32.0076	33.3689	3.3689	1.28236	32.4389	32.3373	2.3373	0.894763
31.8998	34.3695	4.3695	0.685885	31.2278	33.7954	3.7954	0.560265	33.0972	31.9944	1.9944	0.543152	34.8008	33.9498	3.9498	0.739469	32.0518	33.3693	3.3693	1.28252	32.483	32.3357	2.3357	0.894151
31.9431	34.3682	4.3682	0.685681	31.2697	33.7957	3.7957	0.560309	33.1409	31.9995	1.9995	0.544541	34.8485	33.9458	3.9458	0.73872	32.0957	33.3706	3.3706	1.28301	32.5268	32.3354	2.3354	0.894036
31.9867	34.3729	4.3729	0.686419	31.312	33.7958	3.7958	0.560324	33.1854	31.9991	1.9991	0.544432	34.8956	33.9459	3.9459	0.738739	32.1396	33.3728	3.3728	1.28385	32.5712	32.3337	2.3337	0.893385
32.0303	34.3889	4.3889	0.68893	31.3556	33.7948	3.7948	0.560176	33.2307	32.0005	2.0005	0.544813	34.9421	33.9463	3.9463	0.738814	32.1831	33.3726	3.3726	1.28377	32.6147	32.3268	2.3268	0.890743
32.0747	34.3981	4.3981	0.690375	31.3985	33.7938	3.7938	0.560028	33.2756	32.0061	2.0061	0.546338	34.9898	33.9453	3.9453	0.738627	32.2259	33.3701	3.3701	1.28282	32.6575	32.323	2.323	0.889289
32.1197	34.4012	4.4012	0.690861	31.4414	33.7939	3.7939	0.560043	33.3202	32.0122	2.0122	0.548	35.0379	33.9463	3.9463	0.738814	32.2694	33.3686	3.3686	1.28225	32.7016	32.3193	2.3193	0.887872
32.1635	34.4022	4.4022	0.691018	31.4853	33.7957	3.7957	0.560309	33.3661	32.0151	2.0151	0.548789	35.0854	33.9463	3.9463	0.738814	32.3131	33.3691	3.3691	1.28244	32.7464	32.3189	2.3189	0.887719
32.2073	34.4029	4.4029	0.691128	31.5286	33.7952	3.7952	0.560235	33.4114	32.0173	2.0173	0.549389	35.1341	33.9444	3.9444	0.738458	32.3559	33.3709	3.3709	1.28313	32.7908	32.3204	2.3204	0.888293
32.2519	34.4026	4.4026	0.691081	31.5711	33.7942	3.7942	0.560087	33.4571	32.0175	2.0175	0.549443	35.1827	33.9435	3.9435	0.73829	32.3992	33.3721	3.3721	1.28358	32.8356	32.3219	2.3219	0.888868
32.2956	34.4015	4.4015	0.690908	31.6143	33.7938	3.7938	0.560028	33.504	32.0138	2.0138	0.548435	35.2293	33.9445	3.9445	0.738477	32.4441	33.3718	3.3718	1.28347	32.8813	32.3227	2.3227	0.889174
32.3383	34.3995	4.3995	0.690594	31.657	33.7957	3.7957	0.560309	33.5499	32.0063	2.0063	0.546393	35.2766	33.9466	3.9466	0.73887	32.4885	33.3705	3.3705	1.28297	32.926	32.3213	2.3213	0.888638
32.3821	34.398	4.398	0.690359	31.6995	33.7955	3.7955	0.560279	33.5942	32.0007	2.0007	0.544868	35.3256	33.9465	3.9465	0.738851	32.5326	33.3694	3.3694	1.28255	32.9704	32.3205	2.3205	0.888332
32.4257	34.399	4.399	0.690516	31.7426	33.7952	3.7952	0.560235	33.6394	31.9982	1.9982	0.544187	35.3735	33.9468	3.9468	0.738907	32.5769	33.3702	3.3702	1.28286	33.0157	32.3212	2.3212	0.8886
32.4691	34.4012	4.4012	0.690861	31.7859	33.7974	3.7974	0.56056	33.6849	32.0001	2.0001	0.544704	35.4212	33.9466	3.9466	0.73887	32.621	33.3686	3.3686	1.28225	33.0603	32.3211	2.3211	0.888561
32.5131	34.4021	4.4021	0.691002	31.8278	33.7998	3.7998	0.560914	33.7302	31.9993	1.9993	0.544487	35.4695	33.9473	3.9473	0.739001	32.665	33.3651	3.3651	1.28092	33.1042	32.3199	2.3199	0.888102
32.5569	34.401	4.401	0.69083	31.8703	33.7969	3.7969	0.560486	33.7761	31.9912	1.9912	0.542281	35.5169	33.9477	3.9477	0.739076	32.7096	33.3658	3.3658	1.28118	33.1489	32.3201	2.3201	0.888179
32.5995	34.3984	4.3984	0.690422	31.9132	33.7954	3.7954	0.560265	33.8223	31.9861	1.9861	0.540892	35.5637	33.949	3.949	0.739319	32.7535	33.3694	3.3694	1.28255	33.1935	32.3189	2.3189	0.887719
32.6424	34.3999	4.3999	0.690657	31.9552	33.8036	3.8036	0.561475	33.8664	31.9851	1.9851	0.540619	35.6113	33.9483	3.9483	0.739188	32.7971	33.3719	3.3719	1.28351	33.2376	32.3183	2.3183	0.887489
32.6858	34.4097	4.4097	0.692195	31.9969	33.8086	3.8086	0.562213	33.9111	31.9838	1.9838	0.540265	35.6586	33.9477	3.9477	0.739076	32.8414	33.3725	3.3725	1.28373	33.2823	32.3206	2.3206	0.88837
32.7286	34.4171	4.4171	0.693357	32.0398	33.811	3.811	0.562567	33.9569	31.9781	1.9781	0.538713	35.7046	33.9458	3.9458	0.73872	32.8864	33.3711	3.3711	1.2832	33.327	32.3211	2.3211	0.888561
32.7716	34.4175	4.4175	0.69342	32.0822	33.8108	3.8108	0.562538	34.0017	31.9689	1.9689	0.536207	35.7513	33.9444	3.9444	0.738458	32.9296	33.3696	3.3696	1.28263	33.3703	32.3214	2.3214	0.888676
32.8159	34.4153	4.4153	0.693074	32.1248	33.8088	3.8088	0.562243	34.046	31.9655	1.9655	0.535281	35.7996	33.9453	3.9453	0.738627	32.9724	33.3706	3.3706	1.28301	33.4138	32.3217	2.3217	0.888791
32.8597	34.4149	4.4149	0.693012	32.1683	33.809	3.809	0.562272	34.0908	31.967	1.967	0.53569	35.8468	33.9473	3.9473	0.739001	33.0159	33.3715	3.3715	1.28335	33.4583	32.324	2.324	0.889672
32.9037	34.4161	4.4161	0.6932	32.2121	33.8093	3.8093	0.562316	34.1353	31.9679	1.9679	0.535935	35.8944	33.9482	3.9482	0.73917	33.059	33.3725	3.3725	1.28373	33.5019	32.3246	2.3246	0.889901
32.9486	34.4189	4.4189	0.69364	32.2547	33.8083	3.8083	0.562169	34.1803	31.9667	1.9667	0.535608	35.9435	33.9463	3.9463	0.738814	33.1018	33.3709	3.3709	1.28313	33.5454	32.3205	2.3205	0.888332
32.9931	34.4183	4.4183	0.693545	32.2977	33.8084	3.8084	0.562184	34.2267	31.9673	1.9673	0.535772	35.992	33.9463	3.9463	0.738814	33.1459	33.3696	3.3696	1.28263	33.5903	32.3198	2.3198	0.888064
33.0365	34.4162	4.4162	0.693216	32.3412	33.8096	3.8096	0.562361	34.2737	31.9694	1.9694	0.536344	36.0396	33.9474	3.9474	0.73902	33.1897	33.3704	3.3704	1.28294	33.6349	32.3215	2.3215	0.888714
33.0805	34.4152	4.4152	0.693059	32.3836	33.8104	3.8104	0.562479	34.3194	31.9707	1.9707	0.536698	36.0879	33.9465	3.9465	0.738851	33.2334	33.3684	3.3684	1.28217	33.6794	32.3228	2.3228	0.889212
33.1247	34.4167	4.4167	0.693294	32.4258	33.8116	3.8116	0.562656	34.365	31.9741	1.9741	0.537624	36.1358	33.9439	3.9439	0.738364	33.2781	33.3692	3.3692	1.28248	33.7252	32.3233	2.3233	0.889404
33.1683	34.4175	4.4175	0.69342	32.4692	33.8121	3.8121	0.56273	34.411	31.9832	1.9832	0.540102	36.183	33.9368	3.9368	0.737035	33.3232	33.3713	3.3713	1.28328	33.771	32.3217	2.3217	0.888791
33.2117	34.4191	4.4191	0.693671	32.5118	33.8122	3.8122	0.562744	34.4561	31.9879	1.9879	0.541382	36.2309	33.932	3.932	0.736137	33.367	33.3715	3.3715	1.28335	33.8149	32.3219	2.3219	0.888868
33.2557	34.4205	4.4205	0.693891	32.5543	33.8113	3.8113	0.562612	34.5009	31.9906	1.9906	0.542117	36.2791	33.9306	3.9306	0.735874	33.4108	33.3693	3.3693	1.28252	33.8592	32.3218	2.3218	0.888829
33.2992	34.4199	4.4199	0.693797	32.5969	33.8089	3.8089	0.562257	34.5466	31.9878	1.9878	0.541355	36.3262	33.9306	3.9306	0.735874	33.4552	33.3675	3.3675	1.28183	33.9048	32.3219	2.3219	0.888868
33.3429	34.4191	4.4191	0.693671	32.6392	33.81	3.81	0.56242	34.5916	31.9832	1.9832	0.540102	36.3735	33.9312	3.9312	0.735987	33.4988	33.3679	3.3679	1.28198	33.9496	32.3223	2.3223	0.889021
33.3869	34.4191	4.4191	0.693671	32.6809	33.8122	3.8122	0.562744	34.6364	31.9893	1.9893	0.541763	36.4214	33.9405	3.9405	0.737728	33.5423	33.3672	3.3672	1.28172	33.9938	32.3234	2.3234	0.889442
33.4295	34.4185	4.4185	0.693577	32.7233	33.8114	3.8114	0.562626	34.6821	31.9958	1.9958	0.543533	36.468	33.9483	3.9483	0.739188	33.5868	33.3695	3.3695	1.28259	34.039	32.3229	2.3229	0.88925
33.4716	34.4171	4.4171	0.693357	32.7658	33.8112	3.8112	0.562597	34.7274	31.9978	1.9978	0.544078	36.5139	33.9506	3.9506	0.739619	33.6306	33.371	3.371	1.28316	34.0833	32.3217	2.3217	0.888791
33.515	34.4132	4.4132	0.692745	32.8077	33.8117	3.8117	0.562671	34.7715	31.9995	1.9995	0.544541	36.5615	33.9512	3.9512	0.739731	33.6743	33.3709	3.3709	1.28313	34.1271	32.3199	2.3199	0.888102
33.5589	34.4052	4.4052	0.691489	32.8502	33.8102	3.8102	0.562449	34.8159	32.0008	2.0008	0.544895	36.6088	33.9478	3.9478	0.739095	33.7183	33.3681	3.3681	1.28206	34.1714	32.3217	2.3217	0.888791
33.6024	34.4005	4.4005	0.690751	32.8939	33.8081	3.8081	0.562139	34.8608	32.0015	2.0015	0.545086	36.6555	33.9376	3.9376	0.737185	33.7619	33.3667	3.3667	1.28153	34.215	32.3237	2.3237	0.889557
33.6463	34.3975	4.3975	0.69028	32.9368	33.8064	3.8064	0.561888	34.905	32.0018	2.0018	0.545167	36.7033	33.9326	3.9326	0.736249	33.8044	33.3671	3.3671	1.28168	34.258	32.3232	2.3232	0.889365
33.6912	34.3984	4.3984	0.690422	32.9798	33.8069	3.8069	0.561962	34.9498	32.0007	2.0007	0.544868	36.7518	33.9319	3.9319	0.736118	33.8475	33.3693	3.3693	1.28252	34.3022	32.3213	2.3213	0.888638
33.7351	34.4056	4.4056	0.691552	33.0238	33.8087	3.8087	0.562228	34.9963	31.9998	1.9998	0.544623	36.7998	33.9325	3.9325	0.73623	33.8912	33.3725	3.3725	1.28373	34.3468	32.3153	2.3153	0.886341
33.779	34.4132	4.4132	0.692745	33.067	33.8117	3.8117	0.562671	35.0417	32.0016	2.0016	0.545113	36.8481	33.9317	3.9317	0.73608	33.9344	33.3733	3.3733	1.28404	34.3909	32.3094	2.3094	0.884082
33.8234	34.4158	4.4158	0.693153	33.1095	33.8121	3.8121	0.56273	35.0872	32.0043	2.0043	0.545848	36.8969	33.9314	3.9314	0.736024	33.9782	33.3728	3.3728	1.28385	34.4357	32.3082	2.3082	0.883623
33.867	34.4165	4.4165	0.693263	33.1528	33.8121	3.8121	0.56273	35.1339	32.0058	2.0058	0.546257	36.9445	33.9337	3.9337	0.736455	34.0227	33.371	3.371	1.28316	34.4815	32.3093	2.3093	0.884044
33.9101	34.4179	4.4179	0.693483	33.1956	33.8099	3.8099	0.562405	35.1798	32.005	2.005	0.546039	36.9924	33.934	3.934	0.736511	34.0658	33.3714	3.3714	1.28332	34.5263	32.3079	2.3079	0.883508
33.9544	34.4158	4.4158	0.693153	33.2379	33.8095	3.8095	0.562346	35.2249	32.0049	2.0049	0.546012	37.0409	33.9338	3.9338	0.736474	34.1099	33.3711	3.3711	1.2832	34.571	32.3062	2.3062	0.882857
33.9981	34.415	4.415	0.693027	33.2809	33.81	3.81	0.56242	35.2707	32.0036	2.0036	0.545658	37.0878	33.9281	3.9281	0.735406	34.1557	33.37	3.37	1.28278	34.6163	32.3052	2.3052	0.882475
34.0413	34.4166	4.4166	0.693278	33.3243	33.8099	3.8099	0.562405	35.316	32.0007	2.0007	0.544868	37.1353	33.9206	3.9206	0.734002	34.2005	33.3696	3.3696	1.28263	34.6606	32.3029	2.3029	0.881594
34.0851	34.4171	4.4171	0.693357	33.3664	33.8083	3.8083	0.562169	35.3611	32.0008	2.0008	0.544895	37.184	33.9157	3.9157	0.733085	34.2439	33.3715	3.3715	1.28335	34.7045	32.3015	2.3015	0.881058
34.1289	34.4204	4.4204	0.693875	33.4088	33.8066	3.8066	0.561918	35.4068	32.0008	2.0008	0.544895	37.2314	33.9156	3.9156	0.733066	34.2882	33.3728	3.3728	1.28385	34.7493	32.3015	2.3015	0.881058
34.1714	34.4193	4.4193	0.693702	33.4514	33.8128	3.8128	0.562833	35.4528	32.0015	2.0015	0.545086	37.2779	33.9167	3.9167	0.733272	34.3326	33.3714	3.3714	1.28332	34.7939	32.3071	2.3071	0.883202
34.2142	34.4151	4.4151	0.693043	33.4931	33.8221	3.8221	0.564206	35.4974	32.0027	2.0027	0.545412	37.3255	33.9154	3.9154	0.733029	34.3765	33.3718	3.3718	1.28347	34.838	32.3176	2.3176	0.887221
34.2579	34.4135	4.4135	0.692792	33.5348	33.8276	3.8276	0.565018	35.5424	32.0029	2.0029	0.545467	37.3731	33.9205	3.9205	0.733984	34.4202	33.3709	3.3709	1.28313	34.8827	32.3217	2.3217	0.888791
34.3007	34.4172	4.4172	0.693373	33.5778	33.8284	3.8284	0.565136	35.5881	32.0039	2.0039	0.545739	37.4195	33.9279	3.9279	0.735369	34.4642	33.3696	3.3696	1.28263	34.9275	32.321	2.321	0.888523
34.3432	34.4185	4.4185	0.693577	33.6202	33.8277	3.8277	0.565033	35.6327	32.0023	2.0023	0.545304	37.4663	33.9309	3.9309	0.735931	34.5072	33.3702	3.3702	1.28286	34.9707	32.3201	2.3201	0.888179
34.3875	34.4177	4.4177	0.693451	33.6624	33.8277	3.8277	0.565033	35.676	32.0007	2.0007	0.544868	37.5141	33.933	3.933	0.736324	34.5508	33.3736	3.3736	1.28415	35.014	32.3155	2.3155	0.886418
34.4317	34.4164	4.4164	0.693247	33.7059	33.8272	3.8272	0.564959	35.7208	31.9997	1.9997	0.544595	37.561	33.9297	3.9297	0.735706	34.5951	33.3751	3.3751	1.28472	35.0583	32.3089	2.3089	0.883891
34.4756	34.4156	4.4156	0.693122	33.75	33.8275	3.8275	0.565003	35.7661	32.0002	2.0002	0.544732	37.6087	33.9219	3.9219	0.734246	34.6382	33.3717	3.3717	1.28343	35.102	32.3075	2.3075	0.883355
34.5204	34.4159	4.4159	0.693169	33.7929	33.8281	3.8281	0.565092	35.8113	31.9992	1.9992	0.544459	37.6579	33.9199	3.9199	0.733871	34.6809	33.3703	3.3703	1.2829	35.1457	32.3059	2.3059	0.882743
34.565	34.4161	4.4161	0.6932	33.836	33.8288	3.8288	0.565195	35.8574	31.9982	1.9982	0.544187	37.7062	33.9206	3.9206	0.734002	34.725	33.3717	3.3717	1.28343	35.1909	32.3062	2.3062	0.882857
34.6084	34.418	4.418	0.693498	33.8793	33.8269	3.8269	0.564914	35.904	31.9979	1.9979	0.544105	37.7537	33.9202	3.9202	0.733927	34.7684	33.3719	3.3719	1.28351	35.2357	32.305	2.305	0.882398
34.6525	34.4196	4.4196	0.693749	33.9217	33.8268	3.8268	0.5649	35.9493	31.9991	1.9991	0.544432	37.8021	33.9173	3.9173	0.733385	34.812	33.3699	3.3699	1.28275	35.2802	32.3029	2.3029	0.881594
34.6965	34.418	4.418	0.693498	33.9641	33.8261	3.8261	0.564796	35.9949	32	2	0.544677	37.85	33.9163	3.9163	0.733197	34.8566	33.3693	3.3693	1.28252	35.3257	32.3051	2.3051	0.882436
34.7397	34.4171	4.4171	0.693357	34.0075	33.827	3.827	0.564929	36.041	31.9987	1.9987	0.544323	37.897	33.9153	3.9153	0.73301	34.9016	33.369	3.369	1.2824	35.3713	32.3086	2.3086	0.883776
34.7833	34.4179	4.4179	0.693483	34.0501	33.8256	3.8256	0.564723	36.0864	31.9996	1.9996	0.544568	37.9448	33.9143	3.9143	0.732823	34.9455	33.371	3.371	1.28316	35.4158	32.3107	2.3107	0.88458
34.8279	34.4191	4.4191	0.693671	34.0926	33.8234	3.8234	0.564398	36.1315	32.0012	2.0012	0.545004	37.9932	33.9169	3.9169	0.73331	34.9899	33.371	3.371	1.28316	35.4599	32.3171	2.3171	0.88703
34.8711	34.4192	4.4192	0.693687	34.1359	33.8239	3.8239	0.564472	36.1773	32.0009	2.0009	0.544922	38.0405	33.9177	3.9177	0.733459	35.0347	33.3722	3.3722	1.28362	35.5042	32.3216	2.3216	0.888753
34.9141	34.4195	4.4195	0.693734	34.1784	33.8248	3.8248	0.564604	36.2221	31.9998	1.9998	0.544623	38.0879	33.9186	3.9186	0.733628	35.0783	33.3699	3.3699	1.28275	35.5485	32.3214	2.3214	0.888676
34.9577	34.4211	4.4211	0.693985	34.2196	33.8273	3.8273	0.564974	36.2669	31.999	1.999	0.544405	38.1359	33.917	3.917	0.733328	35.1215	33.3664	3.3664	1.28141	35.5934	32.3207	2.3207	0.888408
35.0008	34.4208	4.4208	0.693938	34.262	33.8278	3.8278	0.565047	36.3126	32.0014	2.0014	0.545058	38.1828	33.9148	3.9148	0.732916	35.166	33.3675	3.3675	1.28183	35.6391	32.3208	2.3208	0.888447
35.0431	34.4185	4.4185	0.693577	34.3041	33.8274	3.8274	0.564988	36.358	32.0044	2.0044	0.545875	38.2291	33.9153	3.9153	0.73301	35.2097	33.3623	3.3623	1.27985	35.6831	32.3155	2.3155	0.886418
35.0862	34.4175	4.4175	0.69342	34.3457	33.8286	3.8286	0.565165	36.402	32.0056	2.0056	0.546202	38.2763	33.9164	3.9164	0.733216	35.2531	33.3568	3.3568	1.27776	35.7264	32.3085	2.3085	0.883738
35.1298	34.419	4.419	0.693655	34.3884	33.8277	3.8277	0.565033	36.4464	32.0041	2.0041	0.545794	38.3229	33.9156	3.9156	0.733066	35.2972	33.3561	3.3561	1.27749	35.7705	32.3054	2.3054	0.882551
35.1734	34.4176	4.4176	0.693435	34.4325	33.826	3.826	0.564782	36.4914	31.9948	1.9948	0.543261	38.3696	33.9125	3.9125	0.732486	35.3411	33.3553	3.3553	1.27719	35.8143	32.3059	2.3059	0.882743
35.218	34.4171	4.4171	0.693357	34.4752	33.827	3.827	0.564929	36.5358	31.9888	1.9888	0.541627	38.4175	33.9106	3.9106	0.73213	35.3838	33.3567	3.3567	1.27772	35.8577	32.3081	2.3081	0.883585
35.2631	34.4246	4.4246	0.694534	34.5181	33.8358	3.8358	0.566228	36.5802	31.9863	1.9863	0.540946	38.4658	33.9102	3.9102	0.732055	35.4269	33.365	3.365	1.28088	35.9021	32.3177	2.3177	0.88726
35.3064	34.431	4.431	0.695539	34.562	33.8414	3.8414	0.567055	36.6259	31.9847	1.9847	0.54051	38.5133	33.9107	3.9107	0.732149	35.4702	33.3706	3.3706	1.28301	35.9467	32.3238	2.3238	0.889595
35.35	34.435	4.435	0.696167	34.6051	33.8426	3.8426	0.567232	36.6714	31.9836	1.9836	0.540211	38.5617	33.9113	3.9113	0.732261	35.513	33.3733	3.3733	1.28404	35.9907	32.3238	2.3238	0.889595
35.3945	34.4348	4.4348	0.696135	34.6473	33.8413	3.8413	0.56704	36.7173	31.9858	1.9858	0.54081	38.6108	33.9116	3.9116	0.732317	35.5566	33.3733	3.3733	1.28404	36.0355	32.321	2.321	0.888523
35.4379	34.4343	4.4343	0.696057	34.6907	33.8424	3.8424	0.567203	36.7643	31.988	1.988	0.541409	38.6585	33.9124	3.9124	0.732467	35.6019	33.367	3.367	1.28164	36.0814	32.3212	2.3212	0.8886
35.4809	34.4349	4.4349	0.696151	34.7337	33.8439	3.8439	0.567424	36.8108	31.9861	1.9861	0.540892	38.706	33.9147	3.9147	0.732898	35.6461	33.3591	3.3591	1.27863	36.1262	32.3137	2.3137	0.885729
35.5251	34.4356	4.4356	0.696261	34.7762	33.8446	3.8446	0.567527	36.8557	31.9843	1.9843	0.540401	38.7543	33.9138	3.9138	0.732729	35.6899	33.3554	3.3554	1.27723	36.1708	32.3067	2.3067	0.883049
35.569	34.4351	4.4351	0.696182	34.819	33.844	3.844	0.567439	36.9012	31.9848	1.9848	0.540538	38.8015	33.9043	3.9043	0.730951	35.7346	33.3553	3.3553	1.27719	36.216	32.3038	2.3038	0.881939
35.6124	34.4335	4.4335	0.695931	34.8623	33.8434	3.8434	0.56735	36.9467	31.9859	1.9859	0.540837	38.849	33.9002	3.9002	0.730183	35.7793	33.355	3.355	1.27707	36.26	32.3037	2.3037	0.8819
35.656	34.4326	4.4326	0.69579	34.9046	33.8423	3.8423	0.567188	36.9919	31.9867	1.9867	0.541055	38.8977	33.9021	3.9021	0.730539	35.8233	33.3534	3.3534	1.27646	36.3036	32.304	2.304	0.882015
35.6997	34.4434	4.4434	0.697485	34.9473	33.8447	3.8447	0.567542	37.0374	31.986	1.986	0.540864	38.9458	33.9039	3.9039	0.730876	35.868	33.3538	3.3538	1.27662	36.3486	32.3043	2.3043	0.88213
35.7424	34.4499	4.4499	0.698506	34.9903	33.8464	3.8464	0.567793	37.0835	31.9864	1.9864	0.540973	38.9928	33.9031	3.9031	0.730726	35.9119	33.3564	3.3564	1.27761	36.3934	32.3054	2.3054	0.882551
35.7855	34.4501	4.4501	0.698537	35.0323	33.8433	3.8433	0.567335	37.1284	31.9874	1.9874	0.541246	39.0404	33.903	3.903	0.730707	35.9551	33.3596	3.3596	1.27882	36.4374	32.3047	2.3047	0.882283
35.829	34.4506	4.4506	0.698616	35.0738	33.8431	3.8431	0.567306	37.1734	31.9865	1.9865	0.541001	39.0876	33.9019	3.9019	0.730501	35.9989	33.3606	3.3606	1.27921	36.4815	32.3043	2.3043	0.88213
35.8717	34.4523	4.4523	0.698882	35.1166	33.8438	3.8438	0.567409	37.2185	31.9847	1.9847	0.54051	39.1333	33.8992	3.8992	0.729996	36.0436	33.3583	3.3583	1.27833	36.5261	32.3071	2.3071	0.883202
35.9148	34.4599	4.4599	0.700075	35.1591	33.8367	3.8367	0.566361	37.2626	31.984	1.984	0.54032	39.1796	33.8978	3.8978	0.729734	36.0873	33.3563	3.3563	1.27757	36.5699	32.3141	2.3141	0.885882
35.9594	34.4653	4.4653	0.700923	35.2017	33.8285	3.8285	0.565151	37.3066	31.9864	1.9864	0.540973	39.2282	33.8993	3.8993	0.730015	36.1309	33.3559	3.3559	1.27742	36.6137	32.3192	2.3192	0.887834
36.0033	34.4665	4.4665	0.701111	35.2452	33.8238	3.8238	0.564457	37.3521	31.9882	1.9882	0.541464	39.2762	33.9022	3.9022	0.730558	36.1745	33.3549	3.3549	1.27704	36.6581	32.321	2.321	0.888523
36.0469	34.4659	4.4659	0.701017	35.289	33.8245	3.8245	0.56456	37.3976	31.9877	1.9877	0.541327	39.3238	33.9031	3.9031	0.730726	36.2171	33.3542	3.3542	1.27677	36.7014	32.3232	2.3232	0.889365
36.0917	34.4632	4.4632	0.700593	35.3315	33.8252	3.8252	0.564664	37.4426	31.9881	1.9881	0.541436	39.3723	33.9032	3.9032	0.730745	36.2598	33.3572	3.3572	1.27791	36.7452	32.3237	2.3237	0.889557
36.1363	34.4651	4.4651	0.700892	35.3745	33.8254	3.8254	0.564693	37.4883	31.9869	1.9869	0.54111	39.4202	33.9038	3.9038	0.730857	36.3041	33.3566	3.3566	1.27768	36.7905	32.3211	2.3211	0.888561
36.1797	34.4657	4.4657	0.700986	35.4179	33.8273	3.8273	0.564974	37.5348	31.9858	1.9858	0.54081	39.4679	33.9043	3.9043	0.730951	36.3479	33.3553	3.3553	1.27719	36.8357	32.3185	2.3185	0.887566
36.2235	34.4628	4.4628	0.700531	35.4604	33.8273	3.8273	0.564974	37.5804	31.986	1.986	0.540864	39.5166	33.9033	3.9033	0.730763	36.3916	33.3543	3.3543	1.27681	36.8803	32.3182	2.3182	0.887451
36.2675	34.4641	4.4641	0.700735	35.5027	33.8268	3.8268	0.5649	37.6259	31.9845	1.9845	0.540456	39.5645	33.901	3.901	0.730333	36.4358	33.3554	3.3554	1.27723	36.9259	32.3176	2.3176	0.887221
36.311	34.47	4.47	0.701661	35.5462	33.8259	3.8259	0.564767	37.6718	31.9857	1.9857	0.540783	39.6114	33.901	3.901	0.730333	36.48	33.3559	3.3559	1.27742	36.9712	32.3195	2.3195	0.887949
36.355	34.4799	4.4799	0.703215	35.5887	33.8261	3.8261	0.564796	37.7169	31.9854	1.9854	0.540701	39.6588	33.9013	3.9013	0.730389	36.5234	33.3545	3.3545	1.27688	37.0151	32.314	2.314	0.885843
36.3991	34.4842	4.4842	0.70389	35.631	33.8239	3.8239	0.564472	37.7619	31.985	1.985	0.540592	39.707	33.897	3.897	0.729584	36.5678	33.3541	3.3541	1.27673	37.0596	32.3092	2.3092	0.884006
36.4418	34.4823	4.4823	0.703591	35.674	33.8235	3.8235	0.564413	37.8079	31.9866	1.9866	0.541028	39.7546	33.8878	3.8878	0.727862	36.6129	33.3552	3.3552	1.27715	37.1045	32.3058	2.3058	0.882704
36.4851	34.4811	4.4811	0.703403	35.7167	33.8229	3.8229	0.564324	37.8531	31.9862	1.9862	0.540919	39.8024	33.8859	3.8859	0.727506	36.6569	33.3553	3.3553	1.27719	37.1487	32.3051	2.3051	0.882436
36.5292	34.4837	4.4837	0.703811	35.7584	33.8212	3.8212	0.564073	37.8978	31.9867	1.9867	0.541055	39.8503	33.8856	3.8856	0.72745	36.7005	33.353	3.353	1.27631	37.1931	32.3065	2.3065	0.882972
36.5721	34.491	4.491	0.704957	35.8005	33.8219	3.8219	0.564176	37.9431	31.9869	1.9869	0.54111	39.8967	33.8852	3.8852	0.727375	36.745	33.3507	3.3507	1.27544	37.2385	32.3074	2.3074	0.883317
36.6142	34.4943	4.4943	0.705475	35.8428	33.8254	3.8254	0.564693	37.9881	31.9877	1.9877	0.541327	39.9428	33.8848	3.8848	0.7273	36.7887	33.3499	3.3499	1.27513	37.2825	32.3069	2.3069	0.883125
36.6577	34.4945	4.4945	0.705507	35.8845	33.8266	3.8266	0.56487	38.032	31.9885	1.9885	0.541545	39.9904	33.8851	3.8851	0.727356	36.8322	33.3503	3.3503	1.27528	37.3262	32.3059	2.3059	0.882743
36.7015	34.4955	4.4955	0.705664	35.9269	33.8278	3.8278	0.565047	38.0768	31.9897	1.9897	0.541872	40.0377	33.8846	3.8846	0.727263	36.8764	33.3508	3.3508	1.27547	37.3706	32.3046	2.3046	0.882245
36.7444	34.4949	4.4949	0.705569	35.971	33.8269	3.8269	0.564914	38.1221	31.9889	1.9889	0.541654	40.0845	33.8852	3.8852	0.727375	36.9203	33.3536	3.3536	1.27654	37.4143	32.3043	2.3043	0.88213
36.7882	34.496	4.496	0.705742	36.014	33.8264	3.8264	0.564841	38.1665	31.9864	1.9864	0.540973	40.1322	33.8851	3.8851	0.727356	36.9634	33.3543	3.3543	1.27681	37.4576	32.3022	2.3022	0.881326
36.8332	34.4981	4.4981	0.706072	36.0567	33.8263	3.8263	0.564826	38.2112	31.9852	1.9852	0.540647	40.1805	33.8776	3.8776	0.725952	37.0075	33.3553	3.3553	1.27719	37.5018	32.3032	2.3032	0.881709
36.8775	34.4991	4.4991	0.706229	36.1007	33.8256	3.8256	0.564723	38.2576	31.9846	1.9846	0.540483	40.228	33.8679	3.8679	0.724136	37.0513	33.3554	3.3554	1.27723	37.5466	32.3051	2.3051	0.882436
36.9217	34.5003	4.5003	0.706417	36.1437	33.8266	3.8266	0.56487	38.303	31.9838	1.9838	0.540265	40.2765	33.8659	3.8659	0.723762	37.094	33.3546	3.3546	1.27692	37.5903	32.3034	2.3034	0.881785
36.9663	34.5014	4.5014	0.70659	36.1859	33.8358	3.8358	0.566228	38.3484	31.985	1.985	0.540592	40.3255	33.8687	3.8687	0.724286	37.1372	33.353	3.353	1.27631	37.635	32.3023	2.3023	0.881364
37.0098	34.5017	4.5017	0.706637	36.2293	33.844	3.844	0.567439	38.3949	31.9851	1.9851	0.540619	40.3729	33.8695	3.8695	0.724436	37.1815	33.3525	3.3525	1.27612	37.681	32.305	2.305	0.882398
37.0528	34.5019	4.5019	0.706668	36.2723	33.8464	3.8464	0.567793	38.441	31.9864	1.9864	0.540973	40.4204	33.8699	3.8699	0.72451	37.2248	33.3534	3.3534	1.27646	37.7256	32.3079	2.3079	0.883508
37.0971	34.5014	4.5014	0.70659	36.3148	33.8433	3.8433	0.567335	38.4862	31.9849	1.9849	0.540565	40.4688	33.8667	3.8667	0.723911	37.2691	33.3556	3.3556	1.2773	37.7702	32.3086	2.3086	0.883776
37.1408	34.499	4.499	0.706213	36.3579	33.8419	3.8419	0.567129	38.5323	31.9847	1.9847	0.54051	40.5162	33.866	3.866	0.72378	37.3145	33.358	3.358	1.27822	37.8156	32.3087	2.3087	0.883814
37.184	34.4976	4.4976	0.705993	36.4013	33.842	3.842	0.567143	38.5778	31.9854	1.9854	0.540701	40.5638	33.8678	3.8678	0.724117	37.3588	33.3579	3.3579	1.27818	37.8601	32.3092	2.3092	0.884006
37.2277	34.4987	4.4987	0.706166	36.4434	33.8417	3.8417	0.567099	38.6226	31.9857	1.9857	0.540783	40.6123	33.8706	3.8706	0.724641	37.402	33.3553	3.3553	1.27719	37.9039	32.3079	2.3079	0.883508
37.2714	34.5004	4.5004	0.706433	36.4858	33.8439	3.8439	0.567424	38.6678	31.9811	1.9811	0.53953	40.6599	33.8653	3.8653	0.723649	37.4464	33.3569	3.3569	1.2778	37.9486	32.306	2.306	0.882781
37.3138	34.5007	4.5007	0.70648	36.5285	33.8465	3.8465	0.567808	38.7137	31.9721	1.9721	0.537079	40.707	33.8553	3.8553	0.721777	37.4907	33.3583	3.3583	1.27833	37.9932	32.3039	2.3039	0.881977
37.3568	34.501	4.501	0.706527	36.5705	33.8482	3.8482	0.568059	38.7583	31.9709	1.9709	0.536752	40.7541	33.8506	3.8506	0.720897	37.5344	33.3561	3.3561	1.27749	38.0373	32.3039	2.3039	0.881977
37.4003	34.4982	4.4982	0.706087	36.612	33.8482	3.8482	0.568059	38.8033	31.9717	1.9717	0.53697	40.801	33.8517	3.8517	0.721103	37.5783	33.3533	3.3533	1.27643	38.0817	32.3067	2.3067	0.883049
37.443	34.4979	4.4979	0.70604	36.655	33.8436	3.8436	0.56738	38.8488	31.9724	1.9724	0.537161	40.8474	33.8544	3.8544	0.721609	37.6226	33.3537	3.3537	1.27658	38.1264	32.3088	2.3088	0.883853
37.486	34.4982	4.4982	0.706087	36.6976	33.8413	3.8413	0.56704	38.8933	31.9725	1.9725	0.537188	40.894	33.8548	3.8548	0.721683	37.6656	33.3559	3.3559	1.27742	38.1699	32.3074	2.3074	0.883317
37.5304	34.4997	4.4997	0.706323	36.7397	33.8414	3.8414	0.567055	38.9373	31.9701	1.9701	0.536534	40.942	33.8548	3.8548	0.721683	37.709	33.3564	3.3564	1.27761	38.2135	32.3059	2.3059	0.882743
37.5744	34.4986	4.4986	0.70615	36.7829	33.8435	3.8435	0.567365	38.9827	31.971	1.971	0.536779	40.9897	33.8533	3.8533	0.721403	37.7531	33.3549	3.3549	1.27704	38.2579	32.3066	2.3066	0.88301
37.6184	34.4983	4.4983	0.706103	36.8269	33.8461	3.8461	0.567749	39.028	31.9718	1.9718	0.536997	41.0378	33.8494	3.8494	0.720672	37.7963	33.3532	3.3532	1.27639	38.3016	32.307	2.307	0.883164
37.6632	34.5057	4.5057	0.707265	36.8697	33.8461	3.8461	0.567749	39.073	31.9684	1.9684	0.536071	41.0873	33.8491	3.8491	0.720616	37.8391	33.3541	3.3541	1.27673	38.3454	32.3072	2.3072	0.88324
37.7076	34.51	4.51	0.70794	36.9127	33.8466	3.8466	0.567823	39.1186	31.9668	1.9668	0.535636	41.1359	33.8498	3.8498	0.720747	37.8831	33.3538	3.3538	1.27662	38.3906	32.3066	2.3066	0.88301
37.7509	34.5103	4.5103	0.707987	36.9562	33.8435	3.8435	0.567365	39.1649	31.9681	1.9681	0.53599	41.1831	33.8496	3.8496	0.72071	37.9269	33.3542	3.3542	1.27677	38.4355	32.3063	2.3063	0.882896
37.795	34.5132	4.5132	0.708442	36.9988	33.8412	3.8412	0.567025	39.2105	31.9702	1.9702	0.536561	41.2309	33.8499	3.8499	0.720766	37.9704	33.3543	3.3543	1.27681	38.4803	32.307	2.307	0.883164
37.8391	34.5148	4.5148	0.708693	37.0412	33.8425	3.8425	0.567217	39.2562	31.9718	1.9718	0.536997	41.2788	33.851	3.851	0.720972	38.0149	33.3551	3.3551	1.27711	38.5259	32.3073	2.3073	0.883278
37.8823	34.5147	4.5147	0.708677	37.0848	33.8447	3.8447	0.567542	39.3023	31.9724	1.9724	0.537161	41.3261	33.8507	3.8507	0.720916	38.0598	33.3581	3.3581	1.27825	38.5713	32.3051	2.3051	0.882436
37.9254	34.5152	4.5152	0.708756	37.1272	33.8472	3.8472	0.567911	39.3472	31.9712	1.9712	0.536834	41.3738	33.8518	3.8518	0.721122	38.1038	33.3572	3.3572	1.27791	38.6154	32.303	2.303	0.881632
37.9698	34.5157	4.5157	0.708834	37.1694	33.8455	3.8455	0.56766	39.3918	31.9701	1.9701	0.536534	41.4218	33.8538	3.8538	0.721496	38.1482	33.356	3.356	1.27745	38.66	32.3023	2.3023	0.881364
38.0135	34.5151	4.5151	0.70874	37.2125	33.8443	3.8443	0.567483	39.4376	31.9693	1.9693	0.536316	41.4689	33.8549	3.8549	0.721702	38.1927	33.3536	3.3536	1.27654	38.7047	32.3028	2.3028	0.881556
38.0572	34.5133	4.5133	0.708458	37.2554	33.8535	3.8535	0.568841	39.4828	31.9701	1.9701	0.536534	41.5159	33.8534	3.8534	0.721421	38.236	33.354	3.354	1.27669	38.7486	32.3052	2.3052	0.882475
38.101	34.51	4.51	0.70794	37.2969	33.8603	3.8603	0.569845	39.5279	31.9705	1.9705	0.536643	41.5637	33.8508	3.8508	0.720935	38.2793	33.3561	3.3561	1.27749	38.7932	32.3049	2.3049	0.88236
38.1438	34.5101	4.5101	0.707955	37.339	33.8594	3.8594	0.569712	39.5733	31.97	1.97	0.536507	41.6106	33.853	3.853	0.721346	38.3238	33.3591	3.3591	1.27863	38.8387	32.3053	2.3053	0.882513
38.1861	34.5133	4.5133	0.708458	37.3811	33.8588	3.8588	0.569623	39.6187	31.9691	1.9691	0.536262	41.6572	33.8533	3.8533	0.721403	38.3677	33.3585	3.3585	1.27841	38.8826	32.3061	2.3061	0.882819
38.2296	34.5153	4.5153	0.708772	37.4231	33.859	3.859	0.569653	39.6629	31.9702	1.9702	0.536561	41.7046	33.8512	3.8512	0.721009	38.4111	33.3572	3.3572	1.27791	38.9264	32.3057	2.3057	0.882666
38.2723	34.5147	4.5147	0.708677	37.4654	33.8652	3.8652	0.570568	39.7074	31.9712	1.9712	0.536834	41.7515	33.8508	3.8508	0.720935	38.4549	33.3555	3.3555	1.27726	38.9711	32.3062	2.3062	0.882857
38.3149	34.5071	4.5071	0.707484	37.5088	33.8714	3.8714	0.571483	39.7523	31.9701	1.9701	0.536534	41.7981	33.8512	3.8512	0.721009	38.4987	33.355	3.355	1.27707	39.0151	32.3046	2.3046	0.882245
38.3598	34.498	4.498	0.706056	37.5519	33.8725	3.8725	0.571646	39.7966	31.969	1.969	0.536235	41.8457	33.8527	3.8527	0.72129	38.5414	33.3556	3.3556	1.2773	39.058	32.3047	2.3047	0.882283
38.4059	34.4948	4.4948	0.705554	37.5953	33.872	3.872	0.571572	39.8414	31.9692	1.9692	0.536289	41.8941	33.8522	3.8522	0.721197	38.5848	33.3573	3.3573	1.27795	39.1018	32.3054	2.3054	0.882551
38.45	34.4953	4.4953	0.705632	37.6394	33.872	3.872	0.571572	39.8878	31.9707	1.9707	0.536698	41.942	33.8518	3.8518	0.721122	38.6282	33.3571	3.3571	1.27787	39.1462	32.3056	2.3056	0.882628
38.4935	34.497	4.497	0.705899	37.6827	33.8721	3.8721	0.571587	39.9334	31.9731	1.9731	0.537351	41.9905	33.8501	3.8501	0.720804	38.6711	33.3622	3.3622	1.27981	39.1905	32.3049	2.3049	0.88236
38.5377	34.4986	4.4986	0.70615	37.7248	33.8713	3.8713	0.571469	39.979	31.9732	1.9732	0.537378	42.0395	33.8463	3.8463	0.720092	38.7146	33.3682	3.3682	1.2821	39.2358	32.3051	2.3051	0.882436
38.5812	34.5004	4.5004	0.706433	37.7679	33.8735	3.8735	0.571793	40.0257	31.9718	1.9718	0.536997	42.0871	33.8421	3.8421	0.719306	38.7596	33.3706	3.3706	1.28301	39.2819	32.304	2.304	0.882015
38.6243	34.501	4.501	0.706527	37.8109	33.8748	3.8748	0.571985	40.0715	31.9711	1.9711	0.536807	42.1345	33.8406	3.8406	0.719025	38.8037	33.3723	3.3723	1.28366	39.3264	32.3028	2.3028	0.881556
38.6686	34.4977	4.4977	0.706009	37.8533	33.8748	3.8748	0.571985	40.1163	31.9702	1.9702	0.536561	42.1831	33.8386	3.8386	0.718651	38.848	33.3714	3.3714	1.28332	39.3706	32.3015	2.3015	0.881058
38.7126	34.4953	4.4953	0.705632	37.896	33.8744	3.8744	0.571926	40.1622	31.9707	1.9707	0.536698	42.2308	33.8375	3.8375	0.718445	38.8931	33.3622	3.3622	1.27981	39.4157	32.3088	2.3088	0.883853
38.756	34.4961	4.4961	0.705758	37.9392	33.8742	3.8742	0.571897	40.2077	31.9707	1.9707	0.536698	42.2784	33.837	3.837	0.718351	38.9376	33.3576	3.3576	1.27806	39.4602	32.3163	2.3163	0.886724
38.7994	34.4993	4.4993	0.70626	37.9815	33.8739	3.8739	0.571852	40.2526	31.9702	1.9702	0.536561	42.3267	33.8361	3.8361	0.718182	38.9812	33.3565	3.3565	1.27764	39.5042	32.3188	2.3188	0.887681
38.843	34.4999	4.4999	0.706354	38.0242	33.8745	3.8745	0.571941	40.298	31.9677	1.9677	0.535881	42.3735	33.8348	3.8348	0.717939	39.0253	33.3566	3.3566	1.27768	39.5491	32.3196	2.3196	0.887987
38.8853	34.5001	4.5001	0.706386	38.067	33.8731	3.8731	0.571734	40.344	31.9675	1.9675	0.535826	42.4198	33.8344	3.8344	0.717864	39.0692	33.3569	3.3569	1.2778	39.5937	32.3203	2.3203	0.888255
38.9273	34.4992	4.4992	0.706244	38.1088	33.8731	3.8731	0.571734	40.3887	31.9702	1.9702	0.536561	42.4679	33.8363	3.8363	0.71822	39.1129	33.3574	3.3574	1.27799	39.6376	32.322	2.322	0.888906
38.9704	34.4963	4.4963	0.705789	38.1501	33.8731	3.8731	0.571734	40.4335	31.9735	1.9735	0.53746	42.5159	33.8362	3.8362	0.718201	39.157	33.3572	3.3572	1.27791	39.682	32.3241	2.3241	0.88971
39.0136	34.497	4.497	0.705899	38.193	33.8749	3.8749	0.572	40.4787	31.9744	1.9744	0.537705	42.5623	33.8345	3.8345	0.717883	39.2014	33.3565	3.3565	1.27764	39.7267	32.3242	2.3242	0.889748
39.0572	34.4983	4.4983	0.706103	38.2356	33.8763	3.8763	0.572207	40.5229	31.9726	1.9726	0.537215	42.6089	33.8344	3.8344	0.717864	39.2445	33.355	3.355	1.27707	39.7699	32.3222	2.3222	0.888982
39.1023	34.4982	4.4982	0.706087	38.278	33.8754	3.8754	0.572074	40.5669	31.9703	1.9703	0.536589	42.6568	33.8363	3.8363	0.71822	39.288	33.3554	3.3554	1.27723	39.8123	32.3196	2.3196	0.887987
39.1466	34.4992	4.4992	0.706244	38.3218	33.8746	3.8746	0.571956	40.6123	31.9709	1.9709	0.536752	42.7043	33.8369	3.8369	0.718332	39.332	33.3575	3.3575	1.27803	39.8561	32.3187	2.3187	0.887643
39.1905	34.498	4.498	0.706056	38.3659	33.8727	3.8727	0.571675	40.6575	31.9676	1.9676	0.535853	42.7522	33.8356	3.8356	0.718089	39.375	33.3574	3.3574	1.27799	39.9003	32.3157	2.3157	0.886494
39.2353	34.4963	4.4963	0.705789	38.4088	33.8723	3.8723	0.571616	40.7024	31.9579	1.9579	0.533212	42.8006	33.8358	3.8358	0.718126	39.4177	33.357	3.357	1.27783	39.9449	32.317	2.317	0.886992
39.2798	34.4954	4.4954	0.705648	38.452	33.8754	3.8754	0.572074	40.7486	31.9534	1.9534	0.531986	42.8484	33.8362	3.8362	0.718201	39.4617	33.3592	3.3592	1.27867	39.9906	32.319	2.319	0.887757
39.3233	34.4977	4.4977	0.706009	38.4951	33.8761	3.8761	0.572177	40.7951	31.9502	1.9502	0.531115	42.8961	33.8357	3.8357	0.718108	39.5052	33.3578	3.3578	1.27814	40.0359	32.3205	2.3205	0.888332
39.3671	34.503	4.503	0.706841	38.5372	33.8776	3.8776	0.572399	40.8405	31.951	1.951	0.531333	42.9448	33.8366	3.8366	0.718276	39.5485	33.359	3.359	1.2786	40.0805	32.3178	2.3178	0.887298
39.4108	34.5106	4.5106	0.708034	38.5793	33.8778	3.8778	0.572428	40.8863	31.9537	1.9537	0.532068	42.9928	33.8388	3.8388	0.718688	39.5932	33.3635	3.3635	1.28031	40.1261	32.3171	2.3171	0.88703
39.4539	34.5121	4.5121	0.708269	38.6225	33.8763	3.8763	0.572207	40.9324	31.9542	1.9542	0.532204	43.04	33.8392	3.8392	0.718763	39.6385	33.3669	3.3669	1.2816	40.1717	32.319	2.319	0.887757
39.4978	34.5101	4.5101	0.707955	38.665	33.8754	3.8754	0.572074	40.9775	31.9522	1.9522	0.531659	43.0876	33.837	3.837	0.718351	39.6825	33.3701	3.3701	1.28282	40.2157	32.319	2.319	0.887757
39.5423	34.5107	4.5107	0.708049	38.7075	33.8754	3.8754	0.572074	41.0222	31.9508	1.9508	0.531278	43.1357	33.8358	3.8358	0.718126	39.7268	33.3727	3.3727	1.28381	40.26	32.3209	2.3209	0.888485
39.5846	34.5127	4.5127	0.708363	38.7506	33.8768	3.8768	0.572281	41.0686	31.9517	1.9517	0.531523	43.1827	33.8353	3.8353	0.718033	39.7712	33.3689	3.3689	1.28236	40.305	32.3187	2.3187	0.887643
39.6273	34.5136	4.5136	0.708505	38.7932	33.8755	3.8755	0.572089	41.1139	31.9528	1.9528	0.531823	43.23	33.8348	3.8348	0.717939	39.8148	33.3621	3.3621	1.27978	40.3492	32.3166	2.3166	0.886839
39.6716	34.5136	4.5136	0.708505	38.835	33.8717	3.8717	0.571528	41.1584	31.9555	1.9555	0.532558	43.2782	33.8354	3.8354	0.718051	39.8582	33.3561	3.3561	1.27749	40.3934	32.3162	2.3162	0.886686
39.7151	34.5117	4.5117	0.708206	38.8777	33.8706	3.8706	0.571365	41.2035	31.9547	1.9547	0.53234	43.3251	33.8363	3.8363	0.71822	39.9027	33.3543	3.3543	1.27681	40.4383	32.3161	2.3161	0.886647
39.7576	34.51	4.51	0.70794	38.9202	33.8714	3.8714	0.571483	41.2489	31.95	1.95	0.53106	43.3716	33.8385	3.8385	0.718632	39.9462	33.3563	3.3563	1.27757	40.4826	32.3154	2.3154	0.886379
39.8014	34.5109	4.5109	0.708081	38.962	33.8719	3.8719	0.571557	41.2932	31.9502	1.9502	0.531115	43.419	33.8387	3.8387	0.718669	39.9895	33.3574	3.3574	1.27799	40.5267	32.319	2.319	0.887757
39.8455	34.5147	4.5147	0.708677	39.0044	33.8729	3.8729	0.571705	41.3378	31.951	1.951	0.531333	43.4659	33.8389	3.8389	0.718707	40.034	33.3562	3.3562	1.27753	40.5707	32.3248	2.3248	0.889978
39.8883	34.5158	4.5158	0.70885	39.0474	33.8743	3.8743	0.571911	41.3827	31.9524	1.9524	0.531714	43.5125	33.8404	3.8404	0.718988	40.078	33.3546	3.3546	1.27692	40.6144	32.3262	2.3262	0.890514
39.9318	34.5159	4.5159	0.708866	39.0898	33.8745	3.8745	0.571941	41.4271	31.9548	1.9548	0.532367	43.5603	33.8403	3.8403	0.718969	40.1205	33.3543	3.3543	1.27681	40.658	32.3242	2.3242	0.889748
39.9765	34.5163	4.5163	0.708929	39.1336	33.8741	3.8741	0.571882	41.4719	31.9563	1.9563	0.532776	43.6088	33.838	3.838	0.718538	40.1637	33.3558	3.3558	1.27738	40.7024	32.3212	2.3212	0.8886
40.0205	34.5107	4.5107	0.708049	39.1783	33.8742	3.8742	0.571897	41.5182	31.9555	1.9555	0.532558	43.6564	33.8381	3.8381	0.718557	40.2076	33.3625	3.3625	1.27993	40.7473	32.3198	2.3198	0.888064
40.0645	34.5028	4.5028	0.706809	39.2217	33.8751	3.8751	0.57203	41.5636	31.9537	1.9537	0.532068	43.7048	33.8354	3.8354	0.718051	40.2506	33.3684	3.3684	1.28217	40.7912	32.3225	2.3225	0.889097
40.109	34.4978	4.4978	0.706025	39.2638	33.8748	3.8748	0.571985	41.6091	31.9527	1.9527	0.531796	43.7539	33.826	3.826	0.716292	40.2937	33.3689	3.3689	1.28236	40.8355	32.3258	2.3258	0.890361
40.1526	34.4959	4.4959	0.705726	39.3064	33.8743	3.8743	0.571911	41.6557	31.9508	1.9508	0.531278	43.8016	33.8204	3.8204	0.715243	40.3385	33.3689	3.3689	1.28236	40.881	32.3259	2.3259	0.890399
40.1957	34.4961	4.4961	0.705758	39.3488	33.8748	3.8748	0.571985	41.7017	31.951	1.951	0.531333	43.8489	33.8192	3.8192	0.715019	40.383	33.3702	3.3702	1.28286	40.9256	32.3231	2.3231	0.889327
40.24	34.5033	4.5033	0.706888	39.3915	33.8803	3.8803	0.572797	41.7467	31.9518	1.9518	0.53155	43.8975	33.8168	3.8168	0.714569	40.4276	33.3733	3.3733	1.28404	40.9699	32.3224	2.3224	0.889059
40.2838	34.5102	4.5102	0.707971	39.4348	33.8849	3.8849	0.573476	41.7925	31.9526	1.9526	0.531768	43.9453	33.8162	3.8162	0.714457	40.4726	33.3757	3.3757	1.28495	41.0153	32.3212	2.3212	0.8886
40.327	34.5146	4.5146	0.708662	39.4781	33.8884	3.8884	0.573993	41.8379	31.9535	1.9535	0.532013	43.9927	33.8169	3.8169	0.714588	40.5167	33.3764	3.3764	1.28522	41.0602	32.3208	2.3208	0.888447
40.3706	34.5136	4.5136	0.708505	39.52	33.8903	3.8903	0.574273	41.8827	31.9537	1.9537	0.532068	44.0408	33.8174	3.8174	0.714682	40.5598	33.3744	3.3744	1.28446	41.1043	32.3227	2.3227	0.889174
40.4145	34.5127	4.5127	0.708363	39.5622	33.8902	3.8902	0.574259	41.9279	31.9531	1.9531	0.531904	44.0884	33.8206	3.8206	0.715281	40.6041	33.3692	3.3692	1.28248	41.1492	32.3241	2.3241	0.88971
40.4572	34.52	4.52	0.709509	39.6051	33.8921	3.8921	0.574539	41.9742	31.952	1.952	0.531605	44.1355	33.8222	3.8222	0.71558	40.6481	33.3585	3.3585	1.27841	41.1939	32.3241	2.3241	0.88971
40.5001	34.5263	4.5263	0.710498	39.6472	33.8932	3.8932	0.574701	42.0193	31.9525	1.9525	0.531741	44.1832	33.8192	3.8192	0.715019	40.6917	33.3546	3.3546	1.27692	41.2378	32.3216	2.3216	0.888753
40.5435	34.528	4.528	0.710765	39.6891	33.8929	3.8929	0.574657	42.0643	31.9527	1.9527	0.531796	44.2304	33.8182	3.8182	0.714831	40.7357	33.355	3.355	1.27707	41.2821	32.318	2.318	0.887375
40.5862	34.527	4.527	0.710608	39.7321	33.8914	3.8914	0.574436	42.1096	31.953	1.953	0.531877	44.2766	33.8178	3.8178	0.714756	40.7806	33.3566	3.3566	1.27768	41.3269	32.3187	2.3187	0.887643
40.6292	34.5268	4.5268	0.710577	39.7744	33.8885	3.8885	0.574008	42.1542	31.9552	1.9552	0.532476	44.3236	33.8187	3.8187	0.714925	40.8239	33.3563	3.3563	1.27757	41.3705	32.32	2.32	0.88814
40.6736	34.5261	4.5261	0.710467	39.8166	33.8867	3.8867	0.573742	42.1982	31.953	1.953	0.531877	44.3715	33.8196	3.8196	0.715093	40.8673	33.3566	3.3566	1.27768	41.4141	32.3185	2.3185	0.887566
40.7174	34.5256	4.5256	0.710388	39.8598	33.8867	3.8867	0.573742	42.2436	31.9522	1.9522	0.531659	44.4183	33.8215	3.8215	0.715449	40.911	33.3554	3.3554	1.27723	41.4582	32.3184	2.3184	0.887528
40.7612	34.5268	4.5268	0.710577	39.9037	33.8883	3.8883	0.573978	42.2885	31.9522	1.9522	0.531659	44.4656	33.8227	3.8227	0.715674	40.954	33.3541	3.3541	1.27673	41.5017	32.3205	2.3205	0.888332
40.8064	34.5278	4.5278	0.710734	39.9465	33.8898	3.8898	0.5742	42.3331	31.9531	1.9531	0.531904	44.5146	33.8212	3.8212	0.715393	40.9966	33.3535	3.3535	1.2765	41.5453	32.3234	2.3234	0.889442
40.8511	34.5271	4.5271	0.710624	39.9897	33.8896	3.8896	0.57417	42.3788	31.9541	1.9541	0.532177	44.5629	33.8205	3.8205	0.715262	41.0405	33.3544	3.3544	1.27685	41.5906	32.3251	2.3251	0.890093
40.8942	34.5199	4.5199	0.709494	40.0331	33.8846	3.8846	0.573432	42.4257	31.9536	1.9536	0.532041	44.6101	33.8197	3.8197	0.715112	41.084	33.3552	3.3552	1.27715	41.6354	32.3238	2.3238	0.889595
40.9381	34.5135	4.5135	0.708489	40.0758	33.8789	3.8789	0.572591	42.4714	31.9513	1.9513	0.531414	44.6584	33.8185	3.8185	0.714887	41.1278	33.3537	3.3537	1.27658	41.6798	32.3204	2.3204	0.888293
40.9822	34.5122	4.5122	0.708285	40.1181	33.8756	3.8756	0.572103	42.5173	31.9502	1.9502	0.531115	44.7068	33.8141	3.8141	0.714064	41.1727	33.3546	3.3546	1.27692	41.7253	32.3192	2.3192	0.887834
41.0255	34.5113	4.5113	0.708144	40.1614	33.873	3.873	0.57172	42.5633	31.9512	1.9512	0.531387	44.7545	33.8128	3.8128	0.71382	41.2179	33.3554	3.3554	1.27723	41.771	32.3214	2.3214	0.888676
41.0687	34.5121	4.5121	0.708269	40.2038	33.8721	3.8721	0.571587	42.6082	31.9522	1.9522	0.531659	44.8019	33.817	3.817	0.714607	41.2617	33.3554	3.3554	1.27723	41.8153	32.323	2.323	0.889289
41.113	34.5127	4.5127	0.708363	40.2463	33.8808	3.8808	0.572871	42.6529	31.9518	1.9518	0.53155	44.8496	33.8212	3.8212	0.715393	41.3056	33.3569	3.3569	1.2778	41.8597	32.3239	2.3239	0.889633
41.1567	34.5142	4.5142	0.708599	40.2893	33.8885	3.8885	0.574008	42.6988	31.9524	1.9524	0.531714	44.8971	33.8214	3.8214	0.71543	41.35	33.3555	3.3555	1.27726	41.9045	32.3244	2.3244	0.889825
41.2001	34.5138	4.5138	0.708536	40.3318	33.8903	3.8903	0.574273	42.7436	31.9517	1.9517	0.531523	44.9452	33.82	3.82	0.715168	41.3938	33.3566	3.3566	1.27768	41.9487	32.3234	2.3234	0.889442
41.2439	34.5126	4.5126	0.708348	40.3732	33.8885	3.8885	0.574008	42.7881	31.9522	1.9522	0.531659	44.9936	33.8185	3.8185	0.714887	41.4371	33.3576	3.3576	1.27806	41.9933	32.3203	2.3203	0.888255
41.2868	34.5139	4.5139	0.708552	40.4157	33.888	3.888	0.573934	42.8332	31.9538	1.9538	0.532095	45.0405	33.8192	3.8192	0.715019	41.4815	33.354	3.354	1.27669	42.0386	32.3193	2.3193	0.887872
41.3292	34.5159	4.5159	0.708866	40.4584	33.8899	3.8899	0.574214	42.8783	31.9547	1.9547	0.53234	45.0872	33.8198	3.8198	0.715131	41.5254	33.352	3.352	1.27593	42.0822	32.3203	2.3203	0.888255
41.3724	34.5165	4.5165	0.70896	40.4999	33.8888	3.8888	0.574052	42.9225	31.9529	1.9529	0.53185	45.1347	33.8211	3.8211	0.715374	41.5691	33.3525	3.3525	1.27612	42.126	32.3212	2.3212	0.8886
41.4158	34.5161	4.5161	0.708897	40.5419	33.8879	3.8879	0.573919	42.9678	31.9513	1.9513	0.531414	45.1813	33.821	3.821	0.715356	41.6133	33.3527	3.3527	1.2762	42.171	32.3194	2.3194	0.887911
41.4587	34.5117	4.5117	0.708206	40.5857	33.8883	3.8883	0.573978	43.0137	31.9534	1.9534	0.531986	45.2277	33.8201	3.8201	0.715187	41.6571	33.3544	3.3544	1.27685	42.2149	32.3196	2.3196	0.887987
41.5031	34.5067	4.5067	0.707422	40.6287	33.8891	3.8891	0.574096	43.0583	31.9527	1.9527	0.531796	45.2756	33.8194	3.8194	0.715056	41.6997	33.3572	3.3572	1.27791	42.258	32.3219	2.3219	0.888868
41.5484	34.4991	4.4991	0.706229	40.6718	33.889	3.889	0.574081	43.103	31.9483	1.9483	0.530597	45.3239	33.8176	3.8176	0.714719	41.7427	33.3576	3.3576	1.27806	42.3019	32.3203	2.3203	0.888255
41.5923	34.4955	4.4955	0.705664	40.7157	33.8898	3.8898	0.5742	43.1493	31.9469	1.9469	0.530216	45.3715	33.8164	3.8164	0.714494	41.7862	33.3575	3.3575	1.27803	42.3465	32.3187	2.3187	0.887643
41.6362	34.4959	4.4959	0.705726	40.7587	33.8886	3.8886	0.574022	43.1949	31.9506	1.9506	0.531224	45.4197	33.8167	3.8167	0.71455	41.8291	33.3588	3.3588	1.27852	42.3908	32.3197	2.3197	0.888025
41.6807	34.4961	4.4961	0.705758	40.8013	33.8888	3.8888	0.574052	43.2407	31.9549	1.9549	0.532395	45.4685	33.8168	3.8168	0.714569	41.8728	33.3587	3.3587	1.27848	42.4355	32.3195	2.3195	0.887949
41.7242	34.4967	4.4967	0.705852	40.8448	33.8887	3.8887	0.574037	43.2871	31.9555	1.9555	0.532558	45.5161	33.8197	3.8197	0.715112	41.9179	33.3564	3.3564	1.27761	42.4812	32.3193	2.3193	0.887872
41.7672	34.4935	4.4935	0.70535	40.8873	33.8897	3.8897	0.574185	43.3327	31.9543	1.9543	0.532231	45.5637	33.821	3.821	0.715356	41.9619	33.3548	3.3548	1.277	42.526	32.3176	2.3176	0.887221
41.8114	34.4843	4.4843	0.703905	40.9295	33.889	3.889	0.574081	43.3776	31.952	1.952	0.531605	45.6122	33.8175	3.8175	0.7147	42.0058	33.3546	3.3546	1.27692	42.5708	32.3164	2.3164	0.886762
41.8549	34.4805	4.4805	0.703309	40.9725	33.8882	3.8882	0.573963	43.4232	31.9501	1.9501	0.531087	45.6596	33.8093	3.8093	0.713165	42.0513	33.3558	3.3558	1.27738	42.6162	32.3179	2.3179	0.887336
41.8982	34.4792	4.4792	0.703105	41.016	33.8902	3.8902	0.574259	43.4683	31.9532	1.9532	0.531932	45.707	33.8044	3.8044	0.712248	42.0962	33.3553	3.3553	1.27719	42.6604	32.3207	2.3207	0.888408
41.9421	34.4812	4.4812	0.703419	41.0583	33.8895	3.8895	0.574155	43.5132	31.9569	1.9569	0.532939	45.7554	33.8036	3.8036	0.712098	42.1389	33.3559	3.3559	1.27742	42.704	32.3235	2.3235	0.88948
41.9861	34.4761	4.4761	0.702618	41.1008	33.8877	3.8877	0.57389	43.559	31.9573	1.9573	0.533048	45.8028	33.8059	3.8059	0.712529	42.1821	33.3609	3.3609	1.27932	42.7486	32.3217	2.3217	0.888791
42.0288	34.4678	4.4678	0.701315	41.1438	33.8864	3.8864	0.573698	43.605	31.9551	1.9551	0.532449	45.8493	33.8066	3.8066	0.71266	42.2265	33.3653	3.3653	1.28099	42.7933	32.3179	2.3179	0.887336
42.0715	34.4653	4.4653	0.700923	41.1858	33.8853	3.8853	0.573535	43.6496	31.9546	1.9546	0.532313	45.897	33.811	3.811	0.713483	42.271	33.3694	3.3694	1.28255	42.8375	32.3167	2.3167	0.886877
42.115	34.464	4.464	0.700719	41.2273	33.8883	3.8883	0.573978	43.6945	31.9544	1.9544	0.532259	45.9444	33.8151	3.8151	0.714251	42.3153	33.3707	3.3707	1.28305	42.882	32.3183	2.3183	0.887489
42.1577	34.4643	4.4643	0.700766	41.2702	33.8913	3.8913	0.574421	43.7399	31.9524	1.9524	0.531714	45.9909	33.8196	3.8196	0.715093	42.3596	33.3712	3.3712	1.28324	42.9264	32.3209	2.3209	0.888485
42.2007	34.4665	4.4665	0.701111	41.3126	33.8926	3.8926	0.574613	43.7844	31.9505	1.9505	0.531196	46.0377	33.8217	3.8217	0.715487	42.4026	33.3637	3.3637	1.28039	42.9689	32.3231	2.3231	0.889327
42.2451	34.467	4.467	0.70119	41.3549	33.8896	3.8896	0.57417	43.8285	31.9495	1.9495	0.530924	46.0856	33.8208	3.8208	0.715318	42.4461	33.3571	3.3571	1.27787	43.0112	32.3228	2.3228	0.889212
42.2893	34.466	4.466	0.701033	41.3983	33.8862	3.8862	0.573668	43.8739	31.9525	1.9525	0.531741	46.1329	33.8199	3.8199	0.71515	42.4902	33.3536	3.3536	1.27654	43.0558	32.3216	2.3216	0.888753
42.3332	34.4641	4.4641	0.700735	41.442	33.8865	3.8865	0.573712	43.9191	31.9533	1.9533	0.531959	46.1807	33.8202	3.8202	0.715206	42.5332	33.3533	3.3533	1.27643	43.1008	32.3208	2.3208	0.888447
42.378	34.4643	4.4643	0.700766	41.4848	33.889	3.889	0.574081	43.9636	31.954	1.954	0.53215	46.2295	33.8205	3.8205	0.715262	42.5759	33.352	3.352	1.27593	43.1453	32.3227	2.3227	0.889174
42.4223	34.4593	4.4593	0.699981	41.5282	33.8895	3.8895	0.574155	44.0093	31.9532	1.9532	0.531932	46.2776	33.8188	3.8188	0.714944	42.6202	33.3518	3.3518	1.27586	43.1908	32.3218	2.3218	0.888829
42.4654	34.4519	4.4519	0.69882	41.5718	33.8906	3.8906	0.574318	44.0559	31.9536	1.9536	0.532041	46.3255	33.8197	3.8197	0.715112	42.6641	33.3543	3.3543	1.27681	43.236	32.32	2.32	0.88814
42.5094	34.4481	4.4481	0.698223	41.614	33.8908	3.8908	0.574347	44.1015	31.9539	1.9539	0.532122	46.3743	33.8204	3.8204	0.715243	42.7072	33.356	3.356	1.27745	43.2808	32.3191	2.3191	0.887796
42.5534	34.4492	4.4492	0.698396	41.6559	33.8891	3.8891	0.574096	44.1472	31.9536	1.9536	0.532041	46.4218	33.8172	3.8172	0.714644	42.7511	33.3562	3.3562	1.27753	43.3264	32.3201	2.3201	0.888179
42.5965	34.4504	4.4504	0.698584	41.6992	33.8859	3.8859	0.573624	44.1932	31.9524	1.9524	0.531714	46.4682	33.8167	3.8167	0.71455	42.796	33.3562	3.3562	1.27753	43.3716	32.3197	2.3197	0.888025
42.6403	34.4349	4.4349	0.696151	41.742	33.887	3.887	0.573786	44.2385	31.9518	1.9518	0.53155	46.5158	33.816	3.816	0.714419	42.8402	33.3553	3.3553	1.27719	43.4156	32.3181	2.3181	0.887413
42.6852	34.4212	4.4212	0.694001	41.7846	33.8886	3.8886	0.574022	44.2834	31.9506	1.9506	0.531224	46.5641	33.8088	3.8088	0.713071	42.8846	33.3542	3.3542	1.27677	43.4602	32.316	2.316	0.886609
42.7286	34.4177	4.4177	0.693451	41.8277	33.888	3.888	0.573934	44.3294	31.9505	1.9505	0.531196	46.6114	33.8037	3.8037	0.712117	42.9293	33.354	3.354	1.27669	43.5053	32.3164	2.3164	0.886762
42.7713	34.4173	4.4173	0.693388	41.8701	33.8889	3.8889	0.574067	44.3747	31.9516	1.9516	0.531496	46.6587	33.8032	3.8032	0.712023	42.9732	33.355	3.355	1.27707	43.5498	32.3155	2.3155	0.886418
42.815	34.4182	4.4182	0.69353	41.9116	33.8895	3.8895	0.574155	44.4192	31.9545	1.9545	0.532286	46.7065	33.8039	3.8039	0.712154	43.0164	33.3573	3.3573	1.27795	43.5943	32.3182	2.3182	0.887451
42.8582	34.4085	4.4085	0.692007	41.9538	33.8998	3.8998	0.575676	44.4642	31.9545	1.9545	0.532286	46.7536	33.8014	3.8014	0.711686	43.0605	33.3578	3.3578	1.27814	43.6391	32.3222	2.3222	0.888982
42.9009	34.4007	4.4007	0.690783	41.9962	33.9066	3.9066	0.57668	44.5097	31.9515	1.9515	0.531469	46.8003	33.8032	3.8032	0.712023	43.1041	33.3576	3.3576	1.27806	43.6822	32.3213	2.3213	0.888638
42.9441	34.3982	4.3982	0.69039	42.0382	33.908	3.908	0.576886	44.5543	31.9514	1.9514	0.531441	46.8477	33.8061	3.8061	0.712566	43.1476	33.3568	3.3568	1.27776	43.7258	32.3194	2.3194	0.887911
42.9874	34.3986	4.3986	0.690453	42.0807	33.9076	3.9076	0.576827	44.5991	31.9537	1.9537	0.532068	46.8941	33.8079	3.8079	0.712903	43.1921	33.3541	3.3541	1.27673	43.7706	32.3191	2.3191	0.887796
43.0305	34.3974	4.3974	0.690265	42.1245	33.9063	3.9063	0.576635	44.644	31.956	1.956	0.532694	46.9407	33.8074	3.8074	0.712809	43.2364	33.3527	3.3527	1.2762	43.8148	32.3191	2.3191	0.887796
43.0743	34.3938	4.3938	0.6897	42.1674	33.9073	3.9073	0.576783	44.6884	31.9564	1.9564	0.532803	46.9887	33.8064	3.8064	0.712622	43.279	33.3543	3.3543	1.27681	43.8583	32.3214	2.3214	0.888676
43.1186	34.3897	4.3897	0.689056	42.2106	33.9086	3.9086	0.576975	44.7329	31.953	1.953	0.531877	47.0375	33.8052	3.8052	0.712397	43.3219	33.3551	3.3551	1.27711	43.9027	32.3217	2.3217	0.888791
43.1619	34.3865	4.3865	0.688554	42.2547	33.9072	3.9072	0.576768	44.7793	31.9512	1.9512	0.531387	47.0854	33.8047	3.8047	0.712304	43.3651	33.355	3.355	1.27707	43.9469	32.3216	2.3216	0.888753
43.2062	34.3855	4.3855	0.688397	42.2975	33.9055	3.9055	0.576517	44.8247	31.9531	1.9531	0.531904	47.1339	33.8028	3.8028	0.711948	43.4082	33.3564	3.3564	1.27761	43.9905	32.3224	2.3224	0.889059
43.2514	34.3856	4.3856	0.688412	42.3395	33.9066	3.9066	0.57668	44.8699	31.9545	1.9545	0.532286	47.183	33.8023	3.8023	0.711855	43.4516	33.3625	3.3625	1.27993	44.0352	32.3221	2.3221	0.888944
43.2952	34.3775	4.3775	0.687141	42.383	33.9075	3.9075	0.576812	44.9163	31.9553	1.9553	0.532504	47.2306	33.8034	3.8034	0.712061	43.4963	33.3673	3.3673	1.28176	44.0812	32.3205	2.3205	0.888332
43.3387	34.3678	4.3678	0.685618	42.4263	33.9059	3.9059	0.576576	44.9624	31.9555	1.9555	0.532558	47.2779	33.7962	3.7962	0.710713	43.5399	33.3714	3.3714	1.28332	44.126	32.3212	2.3212	0.8886
43.3833	34.3644	4.3644	0.685085	42.4687	33.9069	3.9069	0.576724	45.0074	31.9557	1.9557	0.532613	47.3261	33.7869	3.7869	0.708971	43.5843	33.3721	3.3721	1.28358	44.1703	32.3211	2.3211	0.888561
43.4272	34.3657	4.3657	0.685289	42.5113	33.907	3.907	0.576739	45.0532	31.9567	1.9567	0.532885	47.3734	33.7841	3.7841	0.708447	43.6296	33.3722	3.3722	1.28362	44.2152	32.3204	2.3204	0.888293
43.4706	34.3678	4.3678	0.685618	42.5544	33.9052	3.9052	0.576473	45.0988	31.956	1.956	0.532694	47.4208	33.7865	3.7865	0.708897	43.674	33.3724	3.3724	1.2837	44.2598	32.3214	2.3214	0.888676
43.5142	34.3688	4.3688	0.685775	42.5968	33.8967	3.8967	0.575218	45.1441	31.9535	1.9535	0.532013	47.4692	33.789	3.789	0.709365	43.7177	33.3719	3.3719	1.28351	44.304	32.322	2.322	0.888906
43.5578	34.3709	4.3709	0.686105	42.6394	33.8901	3.8901	0.574244	45.1895	31.9516	1.9516	0.531496	47.5168	33.7886	3.7886	0.70929	43.7622	33.3725	3.3725	1.28373	44.3491	32.3229	2.3229	0.88925
43.6004	34.3719	4.3719	0.686262	42.6824	33.8889	3.8889	0.574067	45.2354	31.9499	1.9499	0.531033	47.5637	33.7875	3.7875	0.709084	43.8063	33.3721	3.3721	1.28358	44.3935	32.3201	2.3201	0.888179
43.6432	34.3716	4.3716	0.686215	42.7244	33.8917	3.8917	0.57448	45.2798	31.9504	1.9504	0.531169	47.6112	33.7853	3.7853	0.708672	43.8499	33.3717	3.3717	1.28343	44.4374	32.3169	2.3169	0.886954
43.6866	34.3678	4.3678	0.685618	42.7659	33.8934	3.8934	0.574731	45.3247	31.9509	1.9509	0.531305	47.6583	33.7857	3.7857	0.708747	43.894	33.3733	3.3733	1.28404	44.4817	32.3178	2.3178	0.887298
43.7292	34.3581	4.3581	0.684096	42.8087	33.8915	3.8915	0.57445	45.3702	31.9512	1.9512	0.531387	47.7046	33.7878	3.7878	0.70914	43.9386	33.371	3.371	1.28316	44.5264	32.3216	2.3216	0.888753
43.772	34.3536	4.3536	0.683389	42.8513	33.8884	3.8884	0.573993	45.4144	31.953	1.953	0.531877	47.7514	33.7897	3.7897	0.709496	43.9819	33.3697	3.3697	1.28267	44.5699	32.3236	2.3236	0.889518
43.8164	34.3524	4.3524	0.683201	42.8939	33.8883	3.8883	0.573978	45.4583	31.9536	1.9536	0.532041	47.7996	33.7904	3.7904	0.709627	44.0251	33.3689	3.3689	1.28236	44.6135	32.3237	2.3237	0.889557
43.8602	34.3529	4.3529	0.683279	42.9374	33.8897	3.8897	0.574185	45.5037	31.9555	1.9555	0.532558	47.8467	33.788	3.788	0.709177	44.0686	33.3693	3.3693	1.28252	44.6582	32.3214	2.3214	0.888676
43.904	34.3586	4.3586	0.684174	42.9814	33.8936	3.8936	0.57476	45.5492	31.956	1.956	0.532694	47.8944	33.7871	3.7871	0.709009	44.1114	33.3706	3.3706	1.28301	44.7021	32.3196	2.3196	0.887987
43.9486	34.3662	4.3662	0.685367	43.0244	33.9023	3.9023	0.576045	45.5942	31.9537	1.9537	0.532068	47.9433	33.7884	3.7884	0.709252	44.1542	33.3726	3.3726	1.28377	44.7453	32.321	2.321	0.888523
43.9931	34.3682	4.3682	0.685681	43.0676	33.9078	3.9078	0.576857	45.6404	31.9515	1.9515	0.531469	47.9917	33.7872	3.7872	0.709028	44.1983	33.3717	3.3717	1.28343	44.79	32.3224	2.3224	0.889059
44.0367	34.3694	4.3694	0.685869	43.1109	33.9079	3.9079	0.576871	45.6871	31.9526	1.9526	0.531768	48.0397	33.7866	3.7866	0.708915	44.2421	33.372	3.372	1.28354	44.8351	32.3239	2.3239	0.889633
44.0809	34.3704	4.3704	0.686026	43.1533	33.9066	3.9066	0.57668	45.7324	31.9524	1.9524	0.531714	48.0882	33.788	3.788	0.709177	44.2857	33.3727	3.3727	1.28381	44.8798	32.325	2.325	0.890054
44.1249	34.3721	4.3721	0.686293	43.1956	33.9057	3.9057	0.576547	45.7777	31.9509	1.9509	0.531305	48.1356	33.7897	3.7897	0.709496	44.3307	33.365	3.365	1.28088	44.925	32.3251	2.3251	0.890093
44.1679	34.3719	4.3719	0.686262	43.239	33.9072	3.9072	0.576768	45.8238	31.9516	1.9516	0.531496	48.1822	33.7907	3.7907	0.709683	44.3759	33.3559	3.3559	1.27742	44.97	32.3232	2.3232	0.889365
44.2113	34.3726	4.3726	0.686372	43.2813	33.9104	3.9104	0.57724	45.869	31.9521	1.9521	0.531632	48.2298	33.7899	3.7899	0.709533	44.4197	33.3515	3.3515	1.27574	45.0142	32.3218	2.3218	0.888829
44.2558	34.3687	4.3687	0.68576	43.3235	33.9116	3.9116	0.577418	45.9138	31.9533	1.9533	0.531959	48.2784	33.7906	3.7906	0.709664	44.4637	33.3516	3.3516	1.27578	45.0591	32.3208	2.3208	0.888447
44.2992	34.3644	4.3644	0.685085	43.3664	33.9093	3.9093	0.577078	45.9597	31.9531	1.9531	0.531904	48.326	33.7901	3.7901	0.709571	44.5082	33.3519	3.3519	1.27589	45.1041	32.3219	2.3219	0.888868
44.3425	34.3651	4.3651	0.685194	43.409	33.9081	3.9081	0.576901	46.0047	31.9527	1.9527	0.531796	48.3736	33.7892	3.7892	0.709402	44.5517	33.3576	3.3576	1.27806	45.1484	32.3224	2.3224	0.889059
44.386	34.3757	4.3757	0.686858	43.4507	33.9066	3.9066	0.57668	46.0494	31.9534	1.9534	0.531986	48.4214	33.7874	3.7874	0.709065	44.595	33.3651	3.3651	1.28092	45.1928	32.3214	2.3214	0.888676
44.4291	34.3819	4.3819	0.687832	43.4931	33.9077	3.9077	0.576842	46.0949	31.9564	1.9564	0.532803	48.4678	33.7868	3.7868	0.708953	44.6395	33.3688	3.3688	1.28233	45.2378	32.3212	2.3212	0.8886
44.472	34.3863	4.3863	0.688522	43.5353	33.9085	3.9085	0.57696	46.1402	31.9553	1.9553	0.532504	48.5142	33.7858	3.7858	0.708765	44.6833	33.3706	3.3706	1.28301	45.2817	32.3217	2.3217	0.888791
44.5159	34.3885	4.3885	0.688868	43.577	33.9085	3.9085	0.57696	46.1846	31.9544	1.9544	0.532259	48.5618	33.7844	3.7844	0.708503	44.7269	33.3689	3.3689	1.28236	45.3258	32.3207	2.3207	0.888408
44.5596	34.3876	4.3876	0.688726	43.6192	33.9068	3.9068	0.576709	46.2298	31.9551	1.9551	0.532449	48.6089	33.7843	3.7843	0.708485	44.771	33.3664	3.3664	1.28141	45.3707	32.3215	2.3215	0.888714
44.6025	34.3897	4.3897	0.689056	43.6626	33.9072	3.9072	0.576768	46.2744	31.9556	1.9556	0.532585	48.6558	33.7853	3.7853	0.708672	44.8146	33.3573	3.3573	1.27795	45.415	32.3294	2.3294	0.891739
44.646	34.3962	4.3962	0.690076	43.7055	33.906	3.906	0.576591	46.3179	31.9542	1.9542	0.532204	48.7032	33.7815	3.7815	0.70796	44.8573	33.3514	3.3514	1.2757	45.4584	32.3348	2.3348	0.893806
44.6908	34.399	4.399	0.690516	43.7488	33.905	3.905	0.576443	46.3625	31.9538	1.9538	0.532095	48.7517	33.7759	3.7759	0.706912	44.9008	33.3502	3.3502	1.27525	45.5027	32.3354	2.3354	0.894036
44.7346	34.3978	4.3978	0.690327	43.7932	33.9052	3.9052	0.576473	46.4094	31.9533	1.9533	0.531959	48.7999	33.7742	3.7742	0.706594	44.9444	33.3529	3.3529	1.27627	45.5467	32.3335	2.3335	0.893308
44.7787	34.4014	4.4014	0.690893	43.8366	33.9063	3.9063	0.576635	46.4554	31.9546	1.9546	0.532313	48.8486	33.774	3.774	0.706556	44.9871	33.3593	3.3593	1.27871	45.5899	32.3327	2.3327	0.893002
44.8236	34.412	4.412	0.692556	43.8789	33.9063	3.9063	0.576635	46.5009	31.9555	1.9555	0.532558	48.8973	33.7728	3.7728	0.706332	45.0305	33.3676	3.3676	1.28187	45.6345	32.3338	2.3338	0.893423
44.8673	34.418	4.418	0.693498	43.9221	33.9068	3.9068	0.576709	46.5475	31.9539	1.9539	0.532122	48.9446	33.7733	3.7733	0.706425	45.0755	33.3697	3.3697	1.28267	45.6806	32.3363	2.3363	0.89438
44.9101	34.4185	4.4185	0.693577	43.965	33.9079	3.9079	0.576871	46.5934	31.9528	1.9528	0.531823	48.992	33.7748	3.7748	0.706706	45.1198	33.3692	3.3692	1.28248	45.7256	32.3376	2.3376	0.894878
44.954	34.4154	4.4154	0.69309	44.0076	33.9096	3.9096	0.577122	46.6383	31.9529	1.9529	0.53185	49.0404	33.7753	3.7753	0.7068	45.164	33.3687	3.3687	1.28229	45.7703	32.3388	2.3388	0.895337
44.9977	34.4138	4.4138	0.692839	44.0507	33.9168	3.9168	0.578185	46.6839	31.9535	1.9535	0.532013	49.0875	33.774	3.774	0.706556	45.2092	33.3694	3.3694	1.28255	45.8157	32.3369	2.3369	0.89461
45.0409	34.424	4.424	0.69444	44.0937	33.9213	3.9213	0.578849	46.7292	31.9524	1.9524	0.531714	49.135	33.7741	3.7741	0.706575	45.2538	33.3719	3.3719	1.28351	45.8603	32.3328	2.3328	0.89304
45.0846	34.4333	4.4333	0.6959	44.1357	33.9229	3.9229	0.579086	46.774	31.9529	1.9529	0.53185	49.1837	33.7758	3.7758	0.706893	45.2967	33.3726	3.3726	1.28377	45.9041	32.3342	2.3342	0.893576
45.1285	34.4362	4.4362	0.696355	44.1783	33.9231	3.9231	0.579115	46.8191	31.9543	1.9543	0.532231	49.2316	33.7758	3.7758	0.706893	45.3402	33.3727	3.3727	1.28381	45.9488	32.3362	2.3362	0.894342
45.1712	34.4365	4.4365	0.696402	44.2213	33.9237	3.9237	0.579204	46.8646	31.9549	1.9549	0.532395	49.2783	33.7766	3.7766	0.707043	45.3846	33.3717	3.3717	1.28343	45.9936	32.3352	2.3352	0.893959
45.2141	34.4358	4.4358	0.696292	44.2629	33.9242	3.9242	0.579278	46.9093	31.9551	1.9551	0.532449	49.3257	33.778	3.778	0.707305	45.4289	33.3702	3.3702	1.28286	46.0377	32.3339	2.3339	0.893461
45.2575	34.4353	4.4353	0.696214	44.3042	33.9255	3.9255	0.579469	46.9545	31.9545	1.9545	0.532286	49.373	33.7728	3.7728	0.706332	45.4733	33.3704	3.3704	1.28294	46.082	32.3342	2.3342	0.893576
45.3004	34.4348	4.4348	0.696135	44.3472	33.9235	3.9235	0.579174	47.0002	31.9515	1.9515	0.531469	49.4195	33.7599	3.7599	0.703917	45.5172	33.3731	3.3731	1.28396	46.1268	32.3338	2.3338	0.893423
45.3434	34.4339	4.4339	0.695994	44.39	33.921	3.921	0.578805	47.0449	31.9434	1.9434	0.529263	49.4662	33.7538	3.7538	0.702775	45.5599	33.3728	3.3728	1.28385	46.1703	32.3326	2.3326	0.892964
45.3879	34.4321	4.4321	0.695712	44.4326	33.9211	3.9211	0.57882	47.089	31.94	1.94	0.528337	49.5137	33.75	3.75	0.702063	45.6035	33.3688	3.3688	1.28233	46.2138	32.3344	2.3344	0.893653
45.4318	34.4263	4.4263	0.694801	44.476	33.9227	3.9227	0.579056	47.1347	31.9411	1.9411	0.528636	49.5604	33.7495	3.7495	0.70197	45.6477	33.3656	3.3656	1.28111	46.258	32.3331	2.3331	0.893155
45.4756	34.4199	4.4199	0.693797	44.5198	33.924	3.924	0.579248	47.1801	31.9408	1.9408	0.528555	49.6082	33.7523	3.7523	0.702494	45.6909	33.3684	3.3684	1.28217	46.3016	32.3236	2.3236	0.889518
45.5206	34.4179	4.4179	0.693483	44.5624	33.9232	3.9232	0.57913	47.2251	31.94	1.94	0.528337	49.6577	33.7658	3.7658	0.705021	45.7336	33.3699	3.3699	1.28275	46.3452	32.3196	2.3196	0.887987
45.5652	34.4177	4.4177	0.693451	44.6055	33.9203	3.9203	0.578702	47.271	31.9386	1.9386	0.527956	49.7063	33.7753	3.7753	0.7068	45.7777	33.3687	3.3687	1.28229	46.3903	32.3198	2.3198	0.888064
45.6086	34.4178	4.4178	0.693467	44.6489	33.9207	3.9207	0.578761	47.3175	31.9385	1.9385	0.527928	49.7536	33.7758	3.7758	0.706893	45.8213	33.3694	3.3694	1.28255	46.4352	32.323	2.323	0.889289
45.6525	34.411	4.411	0.692399	44.6914	33.9229	3.9229	0.579086	47.3626	31.939	1.939	0.528064	49.8016	33.7748	3.7748	0.706706	45.8648	33.3714	3.3714	1.28332	46.4796	32.3242	2.3242	0.889748
45.6965	34.3942	4.3942	0.689762	44.7337	33.9237	3.9237	0.579204	47.4083	31.938	1.938	0.527792	49.8497	33.7742	3.7742	0.706594	45.9093	33.3707	3.3707	1.28305	46.525	32.3246	2.3246	0.889901
45.7399	34.3857	4.3857	0.688428	44.7771	33.9223	3.9223	0.578997	47.4545	31.9385	1.9385	0.527928	49.8976	33.7718	3.7718	0.706144	45.9544	33.3686	3.3686	1.28225	46.5706	32.3243	2.3243	0.889786
45.7835	34.3816	4.3816	0.687785	44.8198	33.9223	3.9223	0.578997	47.4994	31.9401	1.9401	0.528364	49.9452	33.7724	3.7724	0.706257	45.9983	33.3671	3.3671	1.28168	46.6149	32.3224	2.3224	0.889059
45.8276	34.3812	4.3812	0.687722	44.8622	33.9233	3.9233	0.579145	47.5439	31.9387	1.9387	0.527983	49.9926	33.7739	3.7739	0.706538	46.0423	33.3683	3.3683	1.28214	46.6593	32.3197	2.3197	0.888025
45.8705	34.3586	4.3586	0.684174	44.9052	33.9212	3.9212	0.578835	47.5896	31.9374	1.9374	0.527629	50.04	33.7729	3.7729	0.70635	46.0868	33.3699	3.3699	1.28275	46.7045	32.3229	2.3229	0.88925
45.9139	34.3209	4.3209	0.678256	44.9477	33.9218	3.9218	0.578923	47.6349	31.936	1.936	0.527247	50.088	33.7719	3.7719	0.706163	46.1304	33.3702	3.3702	1.28286	46.7489	32.3297	2.3297	0.891854
45.9581	34.3058	4.3058	0.675886	44.9893	33.9245	3.9245	0.579322	47.6799	31.9353	1.9353	0.527057	50.136	33.7705	3.7705	0.705901	46.1734	33.372	3.372	1.28354	46.7933	32.3348	2.3348	0.893806
46.0013	34.3045	4.3045	0.675682	45.0316	33.9226	3.9226	0.579041	47.7255	31.9377	1.9377	0.52771	50.1822	33.7711	3.7711	0.706013	46.2177	33.3728	3.3728	1.28385	46.8383	32.3381	2.3381	0.895069
46.0434	34.3075	4.3075	0.676153	45.0738	33.9209	3.9209	0.57879	47.7709	31.939	1.939	0.528064	50.2283	33.7721	3.7721	0.706201	46.2616	33.3698	3.3698	1.28271	46.8821	32.3358	2.3358	0.894189
46.0866	34.2742	4.2742	0.670926	45.1156	33.9218	3.9218	0.578923	47.8148	31.9386	1.9386	0.527956	50.276	33.7738	3.7738	0.706519	46.3055	33.3666	3.3666	1.28149	46.9261	32.3344	2.3344	0.893653
46.1307	34.2378	4.2378	0.665212	45.158	33.9226	3.9226	0.579041	47.859	31.9393	1.9393	0.528146	50.3233	33.7763	3.7763	0.706987	46.3499	33.3692	3.3692	1.28248	46.9709	32.3355	2.3355	0.894074
46.1747	34.2247	4.2247	0.663156	45.2017	33.9242	3.9242	0.579278	47.9045	31.9403	1.9403	0.528419	50.3701	33.7827	3.7827	0.708185	46.3939	33.3713	3.3713	1.28328	47.0148	32.3364	2.3364	0.894418
46.2188	34.2232	4.2232	0.66292	45.2446	33.926	3.926	0.579543	47.9492	31.9378	1.9378	0.527738	50.4181	33.785	3.785	0.708616	46.4366	33.3709	3.3709	1.28313	47.0578	32.3349	2.3349	0.893844
46.2634	34.2257	4.2257	0.663313	45.2876	33.9237	3.9237	0.579204	47.9935	31.9366	1.9366	0.527411	50.4664	33.7853	3.7853	0.708672	46.4798	33.3704	3.3704	1.28294	47.102	32.3357	2.3357	0.894151
46.3072	34.227	4.227	0.663517	45.3314	33.922	3.922	0.578953	48.0394	31.9378	1.9378	0.527738	50.5139	33.7857	3.7857	0.708747	46.5236	33.3697	3.3697	1.28267	47.1466	32.3361	2.3361	0.894304
46.3512	34.2247	4.2247	0.663156	45.3742	33.9205	3.9205	0.578731	48.0851	31.9381	1.9381	0.527819	50.5623	33.7865	3.7865	0.708897	46.5665	33.3679	3.3679	1.28198	47.1906	32.3343	2.3343	0.893615
46.3955	34.225	4.225	0.663203	45.4163	33.9188	3.9188	0.57848	48.1311	31.9394	1.9394	0.528173	50.6114	33.7885	3.7885	0.709271	46.6094	33.3679	3.3679	1.28198	47.2355	32.3333	2.3333	0.893232
46.4389	34.2272	4.2272	0.663548	45.4596	33.9181	3.9181	0.578377	48.1779	31.9387	1.9387	0.527983	50.6588	33.7888	3.7888	0.709327	46.6538	33.3682	3.3682	1.2821	47.2813	32.3318	2.3318	0.892658
46.4821	34.2283	4.2283	0.663721	45.5029	33.9216	3.9216	0.578894	48.2234	31.9379	1.9379	0.527765	50.7054	33.7871	3.7871	0.709009	46.6979	33.3683	3.3683	1.28214	47.326	32.331	2.331	0.892351
46.5266	34.2261	4.2261	0.663376	45.5454	33.9247	3.9247	0.579351	48.2677	31.9384	1.9384	0.527901	50.7532	33.7884	3.7884	0.709252	46.7423	33.3689	3.3689	1.28236	47.3708	32.3347	2.3347	0.893768
46.57	34.2164	4.2164	0.661853	45.5882	33.9238	3.9238	0.579219	48.3134	31.9368	1.9368	0.527465	50.801	33.7876	3.7876	0.709102	46.7875	33.3695	3.3695	1.28259	47.4162	32.336	2.336	0.894265
46.613	34.21	4.21	0.660848	45.6315	33.9234	3.9234	0.579159	48.359	31.9431	1.9431	0.529181	50.8493	33.7782	3.7782	0.707343	46.8316	33.3681	3.3681	1.28206	47.4608	32.3357	2.3357	0.894151
46.6569	34.2109	4.2109	0.66099	45.6737	33.9235	3.9235	0.579174	48.4041	31.9488	1.9488	0.530733	50.8983	33.7738	3.7738	0.706519	46.8749	33.3667	3.3667	1.28153	47.5048	32.3367	2.3367	0.894533
46.7009	34.2108	4.2108	0.660974	45.7162	33.9246	3.9246	0.579337	48.4496	31.951	1.951	0.531333	50.946	33.7737	3.7737	0.7065	46.9195	33.3705	3.3705	1.28297	47.5496	32.3366	2.3366	0.894495
46.7435	34.2102	4.2102	0.66088	45.7592	33.9232	3.9232	0.57913	48.4958	31.9537	1.9537	0.532068	50.9929	33.7757	3.7757	0.706875	46.9639	33.3733	3.3733	1.28404	47.594	32.3356	2.3356	0.894112
46.7862	34.2096	4.2096	0.660785	45.8012	33.9218	3.9218	0.578923	48.5406	31.9555	1.9555	0.532558	51.0407	33.7764	3.7764	0.707006	47.0074	33.3715	3.3715	1.28335	47.6379	32.3352	2.3352	0.893959
46.8295	34.208	4.208	0.660534	45.843	33.9227	3.9227	0.579056	48.5854	31.9494	1.9494	0.530897	51.088	33.7748	3.7748	0.706706	47.0513	33.3724	3.3724	1.2837	47.6827	32.335	2.335	0.893883
46.8722	34.2085	4.2085	0.660613	45.8859	33.9243	3.9243	0.579292	48.6307	31.9388	1.9388	0.52801	51.1342	33.7727	3.7727	0.706313	47.096	33.3722	3.3722	1.28362	47.7275	32.3339	2.3339	0.893461
46.9154	34.2094	4.2094	0.660754	45.928	33.9237	3.9237	0.579204	48.6752	31.9363	1.9363	0.527329	51.1809	33.7744	3.7744	0.706631	47.1393	33.3727	3.3727	1.28381	47.7701	32.3355	2.3355	0.894074
46.96	34.2099	4.2099	0.660833	45.9705	33.9212	3.9212	0.578835	48.7194	31.939	1.939	0.528064	51.2291	33.776	3.776	0.706931	47.1825	33.3722	3.3722	1.28362	47.8133	32.3359	2.3359	0.894227
47.0041	34.2094	4.2094	0.660754	46.014	33.9209	3.9209	0.57879	48.7648	31.9396	1.9396	0.528228	51.2761	33.7709	3.7709	0.705976	47.2261	33.3694	3.3694	1.28255	47.858	32.3371	2.3371	0.894686
47.0478	34.2072	4.2072	0.660409	46.058	33.9197	3.9197	0.578613	48.8098	31.9369	1.9369	0.527493	51.3229	33.7572	3.7572	0.703411	47.2691	33.3681	3.3681	1.28206	47.902	32.3357	2.3357	0.894151
47.0926	34.2075	4.2075	0.660456	46.1008	33.9208	3.9208	0.578776	48.8549	31.9349	1.9349	0.526948	51.3715	33.75	3.75	0.702063	47.3117	33.3675	3.3675	1.28183	47.9459	32.3359	2.3359	0.894227
47.137	34.2098	4.2098	0.660817	46.144	33.9236	3.9236	0.579189	48.9012	31.9363	1.9363	0.527329	51.4199	33.7509	3.7509	0.702232	47.3556	33.3689	3.3689	1.28236	47.9911	32.336	2.336	0.894265
47.1803	34.2102	4.2102	0.66088	46.1873	33.9327	3.9327	0.580532	48.9478	31.9376	1.9376	0.527683	51.4678	33.752	3.752	0.702438	47.3995	33.3704	3.3704	1.28294	48.0359	32.3358	2.3358	0.894189
47.2243	34.2093	4.2093	0.660738	46.2297	33.938	3.938	0.581315	48.9929	31.9395	1.9395	0.528201	51.5168	33.7517	3.7517	0.702381	47.4432	33.3719	3.3719	1.28351	48.0804	32.336	2.336	0.894265
47.2685	34.2088	4.2088	0.66066	46.2719	33.9385	3.9385	0.581388	49.0383	31.9389	1.9389	0.528037	51.5645	33.7518	3.7518	0.7024	47.4879	33.3726	3.3726	1.28377	48.1259	32.334	2.334	0.8935
47.3118	34.2102	4.2102	0.66088	46.3153	33.9381	3.9381	0.581329	49.0845	31.938	1.938	0.527792	51.6111	33.754	3.754	0.702812	47.533	33.3714	3.3714	1.28332	48.1713	32.3351	2.3351	0.893921
47.3554	34.2107	4.2107	0.660958	46.3578	33.9394	3.9394	0.581521	49.1297	31.9347	1.9347	0.526893	51.6588	33.7555	3.7555	0.703093	47.5768	33.3717	3.3717	1.28343	48.2156	32.3354	2.3354	0.894036
47.3998	34.2115	4.2115	0.661084	46.4002	33.9388	3.9388	0.581433	49.1743	31.9359	1.9359	0.52722	51.7074	33.7546	3.7546	0.702924	47.621	33.3705	3.3705	1.28297	48.2601	32.3349	2.3349	0.893844
47.4429	34.211	4.211	0.661005	46.4434	33.938	3.938	0.581315	49.22	31.9397	1.9397	0.528255	51.7548	33.7545	3.7545	0.702906	47.6658	33.3714	3.3714	1.28332	48.3049	32.3348	2.3348	0.893806
47.486	34.2093	4.2093	0.660738	46.4861	33.9387	3.9387	0.581418	49.2651	31.9402	1.9402	0.528391	51.8021	33.7534	3.7534	0.7027	47.7095	33.3703	3.3703	1.2829	48.3489	32.3354	2.3354	0.894036
47.5297	34.2063	4.2063	0.660267	46.5276	33.9378	3.9378	0.581285	49.3098	31.9381	1.9381	0.527819	51.8503	33.7552	3.7552	0.703037	47.7525	33.3697	3.3697	1.28267	48.3934	32.3345	2.3345	0.893691
47.5724	34.204	4.204	0.659906	46.5698	33.9385	3.9385	0.581388	49.3551	31.939	1.939	0.528064	51.8971	33.757	3.757	0.703374	47.7969	33.3701	3.3701	1.28282	48.4389	32.3352	2.3352	0.893959
47.6148	34.1955	4.1955	0.658572	46.6121	33.9453	3.9453	0.582392	49.4005	31.9385	1.9385	0.527928	51.9436	33.7582	3.7582	0.703598	47.8409	33.3706	3.3706	1.28301	48.4829	32.3364	2.3364	0.894418
47.6582	34.1906	4.1906	0.657803	46.6537	33.9485	3.9485	0.582865	49.445	31.9388	1.9388	0.52801	51.9907	33.7574	3.7574	0.703449	47.8847	33.3711	3.3711	1.2832	48.5266	32.3343	2.3343	0.893615
47.7017	34.1894	4.1894	0.657615	46.6959	33.9521	3.9521	0.583396	49.4898	31.9397	1.9397	0.528255	52.0372	33.7531	3.7531	0.702644	47.9288	33.3719	3.3719	1.28351	48.5708	32.3291	2.3291	0.891624
47.7454	34.1903	4.1903	0.657756	46.7396	33.9553	3.9553	0.583868	49.5349	31.9421	1.9421	0.528909	52.0837	33.7505	3.7505	0.702157	47.9728	33.3723	3.3723	1.28366	48.6143	32.329	2.329	0.891586
47.7903	34.1908	4.1908	0.657834	46.7827	33.9564	3.9564	0.584031	49.5794	31.9429	1.9429	0.529127	52.1317	33.7516	3.7516	0.702363	48.0157	33.3709	3.3709	1.28313	48.6573	32.3302	2.3302	0.892045
47.8354	34.1919	4.1919	0.658007	46.8261	33.9559	3.9559	0.583957	49.6242	31.9417	1.9417	0.5288	52.1805	33.7534	3.7534	0.7027	48.0588	33.3691	3.3691	1.28244	48.7016	32.3332	2.3332	0.893193
47.8789	34.1929	4.1929	0.658164	46.87	33.9533	3.9533	0.583573	49.6706	31.9418	1.9418	0.528827	52.2281	33.7572	3.7572	0.703411	48.1021	33.3661	3.3661	1.2813	48.7465	32.335	2.335	0.893883
47.9222	34.1932	4.1932	0.658211	46.9129	33.9524	3.9524	0.58344	49.7162	31.9419	1.9419	0.528854	52.2763	33.7578	3.7578	0.703523	48.1452	33.3644	3.3644	1.28065	48.7907	32.3334	2.3334	0.89327
47.9665	34.1935	4.1935	0.658258	46.9552	33.9536	3.9536	0.583617	49.7615	31.9416	1.9416	0.528773	52.3251	33.7577	3.7577	0.703505	48.1888	33.3656	3.3656	1.28111	48.8358	32.3313	2.3313	0.892466
48.0103	34.1924	4.1924	0.658086	46.9985	33.9547	3.9547	0.58378	49.8078	31.9417	1.9417	0.5288	52.3728	33.7552	3.7552	0.703037	48.2337	33.3679	3.3679	1.28198	48.8817	32.3343	2.3343	0.893615
48.0537	34.1842	4.1842	0.656798	47.0413	33.9546	3.9546	0.583765	49.8538	31.9402	1.9402	0.528391	52.4203	33.7531	3.7531	0.702644	48.2776	33.3691	3.3691	1.28244	48.9262	32.3356	2.3356	0.894112
48.098	34.1691	4.1691	0.654428	47.0837	33.9559	3.9559	0.583957	49.8986	31.9376	1.9376	0.527683	52.4688	33.751	3.751	0.70225	48.3216	33.3686	3.3686	1.28225	48.9707	32.3356	2.3356	0.894112
48.1416	34.1618	4.1618	0.653282	47.1266	33.9575	3.9575	0.584193	49.9441	31.938	1.938	0.527792	52.5163	33.751	3.751	0.70225	48.3668	33.369	3.369	1.2824	49.0161	32.3351	2.3351	0.893921
48.1846	34.1616	4.1616	0.653251	47.1696	33.9562	3.9562	0.584001	49.9898	31.9391	1.9391	0.528092	52.5635	33.7528	3.7528	0.702587	48.4112	33.3709	3.3709	1.28313	49.0606	32.3339	2.3339	0.893461
48.2283	34.1594	4.1594	0.652906	47.2114	33.9545	3.9545	0.58375	50.0352	31.9375	1.9375	0.527656	52.6118	33.754	3.754	0.702812	48.4546	33.3704	3.3704	1.28294	49.1046	32.3331	2.3331	0.893155
48.2722	34.1504	4.1504	0.651493	47.2543	33.9549	3.9549	0.583809	50.0807	31.9376	1.9376	0.527683	52.6597	33.7522	3.7522	0.702475	48.4991	33.3693	3.3693	1.28252	49.1495	32.3324	2.3324	0.892887
48.3148	34.1468	4.1468	0.650928	47.2977	33.9547	3.9547	0.58378	50.1265	31.9402	1.9402	0.528391	52.7068	33.751	3.751	0.70225	48.5432	33.3706	3.3706	1.28301	49.1939	32.3312	2.3312	0.892428
48.3577	34.1463	4.1463	0.650849	47.3397	33.9555	3.9555	0.583898	50.1709	31.9403	1.9403	0.528419	52.7547	33.753	3.753	0.702625	48.5867	33.3698	3.3698	1.28271	49.2379	32.3349	2.3349	0.893844
48.401	34.1446	4.1446	0.650582	47.3812	33.955	3.955	0.583824	50.2158	31.938	1.938	0.527792	52.8019	33.7558	3.7558	0.703149	48.6303	33.3716	3.3716	1.28339	49.2824	32.3377	2.3377	0.894916
48.4437	34.1464	4.1464	0.650865	47.4242	33.9556	3.9556	0.583913	50.2615	31.9377	1.9377	0.52771	52.848	33.7559	3.7559	0.703168	48.6743	33.3724	3.3724	1.2837	49.3271	32.3362	2.3362	0.894342
48.4867	34.1484	4.1484	0.651179	47.4666	33.9573	3.9573	0.584164	50.3062	31.939	1.939	0.528064	52.8944	33.7557	3.7557	0.70313	48.7171	33.3713	3.3713	1.28328	49.3706	32.3346	2.3346	0.893729
48.5311	34.1465	4.1465	0.650881	47.5092	33.9559	3.9559	0.583957	50.3503	31.9389	1.9389	0.528037	52.9424	33.7534	3.7534	0.7027	48.7603	33.3708	3.3708	1.28309	49.4142	32.3336	2.3336	0.893347
48.5749	34.1443	4.1443	0.650535	47.5527	33.9528	3.9528	0.583499	50.3956	31.9391	1.9391	0.528092	52.9895	33.7533	3.7533	0.702681	48.8046	33.3695	3.3695	1.28259	49.4586	32.3348	2.3348	0.893806
48.6187	34.1448	4.1448	0.650614	47.5965	33.9528	3.9528	0.583499	50.4408	31.9397	1.9397	0.528255	53.0371	33.7559	3.7559	0.703168	48.8485	33.369	3.369	1.2824	49.502	32.3336	2.3336	0.893347
48.6635	34.1437	4.1437	0.650441	47.6392	33.9543	3.9543	0.583721	50.4858	31.9406	1.9406	0.5285	53.0862	33.7545	3.7545	0.702906	48.8916	33.3696	3.3696	1.28263	49.5453	32.3334	2.3334	0.89327
48.708	34.1343	4.1343	0.648966	47.6823	33.9558	3.9558	0.583942	50.5317	31.9403	1.9403	0.528419	53.1345	33.7521	3.7521	0.702456	48.9356	33.3691	3.3691	1.28244	49.5904	32.3353	2.3353	0.893997
48.7514	34.1286	4.1286	0.648071	47.7258	33.955	3.955	0.583824	50.5781	31.9384	1.9384	0.527901	53.1823	33.7521	3.7521	0.702456	48.9793	33.368	3.368	1.28202	49.6355	32.3367	2.3367	0.894533
48.7953	34.1289	4.1289	0.648118	47.7679	33.9554	3.9554	0.583883	50.6234	31.9377	1.9377	0.52771	53.2307	33.753	3.753	0.702625	49.0232	33.3684	3.3684	1.28217	49.6799	32.3372	2.3372	0.894725
48.8393	34.1296	4.1296	0.648228	47.8099	33.9549	3.9549	0.583809	50.6693	31.9392	1.9392	0.528119	53.2786	33.7515	3.7515	0.702344	49.068	33.3705	3.3705	1.28297	49.7252	32.3357	2.3357	0.894151
48.8826	34.1334	4.1334	0.648824	47.8533	33.9557	3.9557	0.583927	50.7158	31.9391	1.9391	0.528092	53.3259	33.7532	3.7532	0.702662	49.1127	33.3712	3.3712	1.28324	49.7706	32.3343	2.3343	0.893615
48.9262	34.1416	4.1416	0.650111	47.8962	33.956	3.956	0.583972	50.761	31.9396	1.9396	0.528228	53.3735	33.7574	3.7574	0.703449	49.1565	33.3719	3.3719	1.28351	49.8147	32.3319	2.3319	0.892696
48.9707	34.1419	4.1419	0.650159	47.9389	33.9538	3.9538	0.583647	50.8056	31.9382	1.9382	0.527847	53.4209	33.7582	3.7582	0.703598	49.201	33.3721	3.3721	1.28358	49.8593	32.3305	2.3305	0.89216
49.0138	34.14	4.14	0.64986	47.9822	33.9543	3.9543	0.583721	50.8514	31.9355	1.9355	0.527111	53.468	33.7565	3.7565	0.70328	49.2459	33.3719	3.3719	1.28351	49.9043	32.3312	2.3312	0.892428
49.057	34.1426	4.1426	0.650268	48.0247	33.9534	3.9534	0.583588	50.8964	31.9357	1.9357	0.527166	53.5159	33.7569	3.7569	0.703355	49.2896	33.3716	3.3716	1.28339	49.9483	32.3324	2.3324	0.892887
49.1011	34.1457	4.1457	0.650755	48.0661	33.9527	3.9527	0.583485	50.9411	31.9364	1.9364	0.527356	53.5643	33.7543	3.7543	0.702868	49.333	33.3728	3.3728	1.28385	49.9926	32.3332	2.3332	0.893193
49.1441	34.147	4.147	0.650959	48.1081	33.9604	3.9604	0.584621	50.9867	31.9364	1.9364	0.527356	53.6108	33.7527	3.7527	0.702569	49.3773	33.3711	3.3711	1.2832	50.038	32.334	2.334	0.8935
49.1862	34.1452	4.1452	0.650677	48.1506	33.9681	3.9681	0.585758	51.032	31.936	1.936	0.527247	53.657	33.7538	3.7538	0.702775	49.421	33.3681	3.3681	1.28206	50.0822	32.3354	2.3354	0.894036
49.2299	34.1454	4.1454	0.650708	48.1926	33.9696	3.9696	0.585979	51.0761	31.9355	1.9355	0.527111	53.7046	33.7557	3.7557	0.70313	49.4645	33.3677	3.3677	1.28191	50.1261	32.3353	2.3353	0.893997
49.2738	34.1462	4.1462	0.650834	48.2348	33.9682	3.9682	0.585773	51.1209	31.9356	1.9356	0.527139	53.7514	33.7548	3.7548	0.702962	49.5085	33.3686	3.3686	1.28225	50.1709	32.3356	2.3356	0.894112
49.3172	34.1477	4.1477	0.651069	48.2784	33.9699	3.9699	0.586024	51.166	31.9359	1.9359	0.52722	53.7981	33.7541	3.7541	0.702831	49.5519	33.3705	3.3705	1.28297	50.2148	32.3349	2.3349	0.893844
49.3612	34.1477	4.1477	0.651069	48.3213	33.9738	3.9738	0.586599	51.2102	31.9386	1.9386	0.527956	53.8461	33.7525	3.7525	0.702531	49.5941	33.3719	3.3719	1.28351	50.2579	32.3333	2.3333	0.893232
49.4062	34.1457	4.1457	0.650755	48.3644	33.9731	3.9731	0.586496	51.2548	31.9391	1.9391	0.528092	53.8946	33.7564	3.7564	0.703261	49.6374	33.3714	3.3714	1.28332	50.3022	32.3336	2.3336	0.893347
49.45	34.1457	4.1457	0.650755	48.4084	33.9725	3.9725	0.586407	51.3008	31.9372	1.9372	0.527574	53.9422	33.7685	3.7685	0.705527	49.6812	33.371	3.371	1.28316	50.3469	32.3346	2.3346	0.893729
49.4939	34.1463	4.1463	0.650849	48.4514	33.9715	3.9715	0.58626	51.3463	31.9381	1.9381	0.527819	53.9907	33.7749	3.7749	0.706725	49.7243	33.3703	3.3703	1.2829	50.3909	32.3367	2.3367	0.894533
49.5382	34.147	4.147	0.650959	48.4938	33.9701	3.9701	0.586053	51.3923	31.9381	1.9381	0.527819	54.0397	33.7759	3.7759	0.706912	49.7679	33.3667	3.3667	1.28153	50.4354	32.3374	2.3374	0.894801
49.5816	34.1444	4.1444	0.650551	48.5372	33.9699	3.9699	0.586024	51.4389	31.9389	1.9389	0.528037	54.0875	33.776	3.776	0.706931	49.8128	33.3676	3.3676	1.28187	50.4811	32.3377	2.3377	0.894916
49.6246	34.144	4.144	0.650488	48.5801	33.971	3.971	0.586186	51.4845	31.942	1.942	0.528882	54.1351	33.7748	3.7748	0.706706	49.8567	33.3693	3.3693	1.28252	50.5261	32.3379	2.3379	0.894993
49.6689	34.1452	4.1452	0.650677	48.6225	33.9725	3.9725	0.586407	51.5295	31.9436	1.9436	0.529317	54.1836	33.7717	3.7717	0.706126	49.9006	33.3708	3.3708	1.28309	50.5708	32.3378	2.3378	0.894954
49.7128	34.1458	4.1458	0.650771	48.6653	33.9728	3.9728	0.586452	51.5757	31.9413	1.9413	0.528691	54.2308	33.7712	3.7712	0.706032	49.9457	33.3692	3.3692	1.28248	50.6159	32.3375	2.3375	0.89484
49.7561	34.1441	4.1441	0.650504	48.7087	33.9712	3.9712	0.586216	51.6214	31.9376	1.9376	0.527683	54.2776	33.7732	3.7732	0.706407	49.9904	33.3671	3.3671	1.28168	50.6601	32.3376	2.3376	0.894878
49.7998	34.1446	4.1446	0.650582	48.7509	33.9699	3.9699	0.586024	51.6662	31.9384	1.9384	0.527901	54.3256	33.7758	3.7758	0.706893	50.0341	33.3685	3.3685	1.28221	50.704	32.3366	2.3366	0.894495
49.8436	34.1454	4.1454	0.650708	48.7935	33.9725	3.9725	0.586407	51.7115	31.9414	1.9414	0.528718	54.3735	33.7761	3.7761	0.706949	50.0785	33.3708	3.3708	1.28309	50.749	32.3355	2.3355	0.894074
49.8862	34.1447	4.1447	0.650598	48.8364	33.9738	3.9738	0.586599	51.7576	31.9421	1.9421	0.528909	54.4208	33.7749	3.7749	0.706725	50.1224	33.3711	3.3711	1.2832	50.7938	32.3343	2.3343	0.893615
49.9291	34.1425	4.1425	0.650253	48.8781	33.9715	3.9715	0.58626	51.8026	31.9399	1.9399	0.52831	54.4686	33.7736	3.7736	0.706481	50.1659	33.3725	3.3725	1.28373	50.8378	32.3335	2.3335	0.893308
49.9724	34.1432	4.1432	0.650363	48.9197	33.9696	3.9696	0.585979	51.8473	31.9383	1.9383	0.527874	54.5159	33.7729	3.7729	0.70635	50.2098	33.374	3.374	1.28431	50.882	32.3348	2.3348	0.893806
50.0151	34.1439	4.1439	0.650472	48.9629	33.9723	3.9723	0.586378	51.8923	31.9387	1.9387	0.527983	54.5621	33.7758	3.7758	0.706893	50.2543	33.3799	3.3799	1.28655	50.9267	32.3347	2.3347	0.893768
50.058	34.1449	4.1449	0.650629	49.0052	33.9745	3.9745	0.586703	51.9363	31.94	1.94	0.528337	54.609	33.7779	3.7779	0.707286	50.2976	33.3856	3.3856	1.28872	50.9701	32.3329	2.3329	0.893079
50.1025	34.1446	4.1446	0.650582	49.0473	33.9723	3.9723	0.586378	51.9801	31.9391	1.9391	0.528092	54.657	33.7778	3.7778	0.707268	50.341	33.388	3.388	1.28963	51.0136	32.3326	2.3326	0.892964
50.1466	34.1446	4.1446	0.650582	49.0906	33.9699	3.9699	0.586024	52.0255	31.9391	1.9391	0.528092	54.7039	33.7753	3.7753	0.7068	50.3849	33.3874	3.3874	1.28941	51.058	32.3342	2.3342	0.893576
50.1906	34.1447	4.1447	0.650598	49.1346	33.9695	3.9695	0.585965	52.0709	31.9381	1.9381	0.527819	54.7514	33.7732	3.7732	0.706407	50.4276	33.3851	3.3851	1.28853	51.1015	32.3358	2.3358	0.894189
50.2354	34.1482	4.1482	0.651147	49.1776	33.9701	3.9701	0.586053	52.1162	31.9378	1.9378	0.527738	54.8	33.7728	3.7728	0.706332	50.4701	33.3769	3.3769	1.28541	51.1451	32.3397	2.3397	0.895682
50.2797	34.1488	4.1488	0.651242	49.2209	33.9704	3.9704	0.586097	52.1622	31.94	1.94	0.528337	54.8472	33.774	3.774	0.706556	50.5141	33.3702	3.3702	1.28286	51.1903	32.3492	2.3492	0.899319
50.3228	34.1493	4.1493	0.65132	49.2642	33.9701	3.9701	0.586053	52.2087	31.9389	1.9389	0.528037	54.8946	33.775	3.775	0.706744	50.5581	33.3685	3.3685	1.28221	51.2353	32.3534	2.3534	0.900926
50.3665	34.1483	4.1483	0.651163	49.3068	33.9706	3.9706	0.586127	52.254	31.9375	1.9375	0.527656	54.9441	33.7733	3.7733	0.706425	50.6017	33.3705	3.3705	1.28297	51.2801	32.355	2.355	0.901539
50.4105	34.1512	4.1512	0.651618	49.3491	33.9717	3.9717	0.586289	52.2998	31.9397	1.9397	0.528255	54.9933	33.7707	3.7707	0.705939	50.646	33.3719	3.3719	1.28351	51.3255	32.356	2.356	0.901922
50.454	34.1607	4.1607	0.65311	49.3926	33.9734	3.9734	0.58654	52.3459	31.9409	1.9409	0.528582	55.0401	33.7733	3.7733	0.706425	50.6913	33.3709	3.3709	1.28313	51.3709	32.358	2.358	0.902687
50.4977	34.164	4.164	0.653628	49.4351	33.9732	3.9732	0.586511	52.3911	31.9413	1.9413	0.528691	55.0871	33.7794	3.7794	0.707567	50.7357	33.3707	3.3707	1.28305	51.4151	32.3569	2.3569	0.902266
50.5423	34.1637	4.1637	0.653581	49.4772	33.9724	3.9724	0.586393	52.4359	31.9473	1.9473	0.530325	55.1359	33.7886	3.7886	0.70929	50.7801	33.3679	3.3679	1.28198	51.4593	32.3536	2.3536	0.901003
50.5855	34.164	4.164	0.653628	49.5203	33.9725	3.9725	0.586407	52.4816	31.9499	1.9499	0.531033	55.1838	33.7926	3.7926	0.710039	50.8248	33.3668	3.3668	1.28157	51.504	32.352	2.352	0.90039
50.6288	34.1622	4.1622	0.653345	49.5631	33.9737	3.9737	0.586585	52.5266	31.949	1.949	0.530788	55.2313	33.7916	3.7916	0.709851	50.8683	33.3715	3.3715	1.28335	51.5482	32.3512	2.3512	0.900084
50.6726	34.1613	4.1613	0.653204	49.6047	33.9888	3.9888	0.588814	52.5716	31.9499	1.9499	0.531033	55.2791	33.7902	3.7902	0.709589	50.9116	33.3819	3.3819	1.28731	51.5926	32.346	2.346	0.898094
50.7156	34.159	4.159	0.652843	49.6466	34.0028	4.0028	0.59088	52.6172	31.9532	1.9532	0.531932	55.3258	33.7911	3.7911	0.709758	50.956	33.3865	3.3865	1.28906	51.6379	32.3398	2.3398	0.89572
50.7579	34.1612	4.1612	0.653188	49.6888	34.0042	4.0042	0.591087	52.6625	31.9482	1.9482	0.53057	55.3724	33.7878	3.7878	0.70914	50.9994	33.3875	3.3875	1.28944	51.6821	32.3369	2.3369	0.89461
50.8013	34.1632	4.1632	0.653502	49.7305	34.0035	4.0035	0.590984	52.7066	31.9429	1.9429	0.529127	55.42	33.7852	3.7852	0.708653	51.0428	33.3889	3.3889	1.28998	51.7263	32.3373	2.3373	0.894763
50.8449	34.1628	4.1628	0.653439	49.7728	34.0032	4.0032	0.590939	52.7511	31.9381	1.9381	0.527819	55.466	33.7846	3.7846	0.708541	51.087	33.3895	3.3895	1.29021	51.7711	32.3378	2.3378	0.894954
50.8883	34.1718	4.1718	0.654852	49.8166	33.9953	3.9953	0.589773	52.7961	31.9359	1.9359	0.52722	55.512	33.7852	3.7852	0.708653	51.1307	33.3898	3.3898	1.29032	51.815	32.3371	2.3371	0.894686
50.933	34.178	4.178	0.655825	49.8592	33.9888	3.9888	0.588814	52.8405	31.9379	1.9379	0.527765	55.5597	33.7875	3.7875	0.709084	51.1734	33.3883	3.3883	1.28975	51.8579	32.3337	2.3337	0.893385
50.9783	34.1803	4.1803	0.656186	49.9023	33.9871	3.9871	0.588563	52.8853	31.9403	1.9403	0.528419	55.6083	33.789	3.789	0.709365	51.2167	33.3867	3.3867	1.28914	51.9022	32.3305	2.3305	0.89216
51.0215	34.1808	4.1808	0.656265	49.9466	33.9865	3.9865	0.588474	52.9316	31.9397	1.9397	0.528255	55.6563	33.7889	3.7889	0.709346	51.2604	33.3878	3.3878	1.28956	51.9468	32.3287	2.3287	0.891471
51.0646	34.1812	4.1812	0.656328	49.9899	33.9911	3.9911	0.589153	52.9768	31.9405	1.9405	0.528473	55.7048	33.7888	3.7888	0.709327	51.3033	33.3798	3.3798	1.28651	51.9908	32.3314	2.3314	0.892504
51.1093	34.1891	4.1891	0.657568	50.032	33.9978	3.9978	0.590142	53.022	31.9397	1.9397	0.528255	55.7537	33.7871	3.7871	0.709009	51.3467	33.3723	3.3723	1.28366	52.0357	32.3443	2.3443	0.897443
51.1533	34.194	4.194	0.658337	50.0752	34.0019	4.0019	0.590747	53.0687	31.9361	1.9361	0.527275	55.8013	33.7883	3.7883	0.709234	51.3914	33.3694	3.3694	1.28255	52.0814	32.3526	2.3526	0.90062
51.1966	34.1944	4.1944	0.6584	50.1183	34.0032	4.0032	0.590939	53.1147	31.9353	1.9353	0.527057	55.8487	33.79	3.79	0.709552	51.4356	33.3684	3.3684	1.28217	52.1259	32.3546	2.3546	0.901386
51.2406	34.1939	4.1939	0.658321	50.1611	34.0011	4.0011	0.590629	53.1594	31.9386	1.9386	0.527956	55.8969	33.7895	3.7895	0.709458	51.4798	33.3685	3.3685	1.28221	52.1701	32.3548	2.3548	0.901462
51.2841	34.1898	4.1898	0.657677	50.2041	34.0009	4.0009	0.5906	53.2052	31.9379	1.9379	0.527765	55.9442	33.791	3.791	0.709739	51.5249	33.3699	3.3699	1.28275	52.2152	32.3547	2.3547	0.901424
51.3274	34.182	4.182	0.656453	50.2474	34.0029	4.0029	0.590895	53.2508	31.9381	1.9381	0.527819	55.9916	33.7923	3.7923	0.709982	51.5692	33.3794	3.3794	1.28636	52.2598	32.3558	2.3558	0.901845
51.3712	34.1784	4.1784	0.655888	50.2892	34.0061	4.0061	0.591367	53.2959	31.939	1.939	0.528064	56.04	33.7892	3.7892	0.709402	51.6124	33.386	3.386	1.28887	52.304	32.3571	2.3571	0.902343
51.415	34.1779	4.1779	0.655809	50.3316	34.0087	4.0087	0.591751	53.3416	31.9391	1.9391	0.528092	56.0876	33.7898	3.7898	0.709514	51.6567	33.3894	3.3894	1.29017	52.3493	32.3563	2.3563	0.902037
51.4575	34.1788	4.1788	0.655951	50.3748	34.0074	4.0074	0.591559	53.3875	31.9401	1.9401	0.528364	56.1342	33.7906	3.7906	0.709664	51.7007	33.39	3.39	1.2904	52.3942	32.3533	2.3533	0.900888
51.5004	34.1662	4.1662	0.653973	50.4171	34.0053	4.0053	0.591249	53.432	31.9402	1.9402	0.528391	56.1819	33.7881	3.7881	0.709196	51.7442	33.388	3.388	1.28963	52.4383	32.3515	2.3515	0.900199
51.5439	34.1514	4.1514	0.65165	50.4585	34.0029	4.0029	0.590895	53.4768	31.9404	1.9404	0.528446	56.2296	33.7862	3.7862	0.70884	51.7884	33.3864	3.3864	1.28903	52.4826	32.3531	2.3531	0.900812
51.5867	34.1449	4.1449	0.650629	50.5013	34.0037	4.0037	0.591013	53.5223	31.9388	1.9388	0.52801	56.2763	33.7881	3.7881	0.709196	51.833	33.3879	3.3879	1.2896	52.5269	32.3521	2.3521	0.900429
51.6295	34.1443	4.1443	0.650535	50.5439	34.0023	4.0023	0.590806	53.5668	31.9367	1.9367	0.527438	56.3231	33.7873	3.7873	0.709046	51.8761	33.3887	3.3887	1.2899	52.5702	32.3473	2.3473	0.898591
51.674	34.1425	4.1425	0.650253	50.5865	34.0018	4.0018	0.590733	53.6108	31.9369	1.9369	0.527493	56.3707	33.788	3.788	0.709177	51.9195	33.3867	3.3867	1.28914	52.6138	32.3483	2.3483	0.898974
51.7181	34.1437	4.1437	0.650441	50.6298	34.0145	4.0145	0.592607	53.6563	31.9383	1.9383	0.527874	56.4174	33.791	3.791	0.709739	51.9636	33.386	3.386	1.28887	52.6584	32.351	2.351	0.900008
51.7619	34.1542	4.1542	0.652089	50.6732	34.0254	4.0254	0.594216	53.7016	31.9373	1.9373	0.527602	56.4652	33.7926	3.7926	0.710039	52.0066	33.3882	3.3882	1.28971	52.702	32.3528	2.3528	0.900697
51.8067	34.1624	4.1624	0.653376	50.7156	34.0304	4.0304	0.594954	53.7467	31.9351	1.9351	0.527002	56.5146	33.7908	3.7908	0.709702	52.0491	33.3882	3.3882	1.28971	52.7456	32.3549	2.3549	0.901501
51.8512	34.1667	4.1667	0.654051	50.7587	34.0315	4.0315	0.595117	53.7924	31.9333	1.9333	0.526512	56.5631	33.7872	3.7872	0.709028	52.0933	33.387	3.387	1.28925	52.7908	32.3548	2.3548	0.901462
51.8943	34.1675	4.1675	0.654177	50.8022	34.0324	4.0324	0.59525	53.8387	31.9347	1.9347	0.526893	56.6108	33.7884	3.7884	0.709252	52.1372	33.3879	3.3879	1.2896	52.8356	32.3527	2.3527	0.900658
51.9383	34.183	4.183	0.65661	50.8449	34.0316	4.0316	0.595132	53.8839	31.9358	1.9358	0.527193	56.659	33.7891	3.7891	0.709383	52.1811	33.3892	3.3892	1.29009	52.8799	32.3542	2.3542	0.901233
51.9825	34.2024	4.2024	0.659655	50.8873	34.0299	4.0299	0.594881	53.9296	31.9358	1.9358	0.527193	56.7066	33.7887	3.7887	0.709308	52.2255	33.3895	3.3895	1.29021	52.9254	32.3554	2.3554	0.901692
52.0259	34.2087	4.2087	0.660644	50.9304	34.0268	4.0268	0.594423	53.9758	31.9362	1.9362	0.527302	56.7537	33.7892	3.7892	0.709402	52.2704	33.3896	3.3896	1.29024	52.9708	32.3565	2.3565	0.902113
52.0696	34.2091	4.2091	0.660707	50.9729	34.0273	4.0273	0.594497	54.021	31.9366	1.9366	0.527411	56.8015	33.7892	3.7892	0.709402	52.3144	33.3905	3.3905	1.29059	53.0149	32.3562	2.3562	0.901998
52.1141	34.2109	4.2109	0.66099	51.0154	34.0268	4.0268	0.594423	54.0658	31.9376	1.9376	0.527683	56.8498	33.7897	3.7897	0.709496	52.3588	33.3914	3.3914	1.29093	53.0595	32.355	2.355	0.901539
52.1574	34.2226	4.2226	0.662826	51.0587	34.0251	4.0251	0.594172	54.112	31.9365	1.9365	0.527384	56.8971	33.7866	3.7866	0.708915	52.4031	33.3909	3.3909	1.29074	53.1045	32.354	2.354	0.901156
52.2007	34.2387	4.2387	0.665353	51.1013	34.0234	4.0234	0.593921	54.1572	31.9354	1.9354	0.527084	56.9445	33.7856	3.7856	0.708728	52.4462	33.3906	3.3906	1.29062	53.1486	32.352	2.352	0.90039
52.2444	34.2413	4.2413	0.665761	51.1428	34.026	4.026	0.594305	54.202	31.9365	1.9365	0.527384	56.9927	33.7869	3.7869	0.708971	52.4895	33.3892	3.3892	1.29009	53.1931	32.3499	2.3499	0.899587
52.2871	34.2409	4.2409	0.665699	51.185	34.0243	4.0243	0.594054	54.2473	31.9389	1.9389	0.528037	57.0397	33.7873	3.7873	0.709046	52.5342	33.3879	3.3879	1.2896	53.2389	32.3489	2.3489	0.899204
52.3292	34.2437	4.2437	0.666138	51.2274	34.0239	4.0239	0.593995	54.2924	31.939	1.939	0.528064	57.0858	33.7883	3.7883	0.709234	52.5779	33.3887	3.3887	1.2899	53.2831	32.3515	2.3515	0.900199
52.3729	34.2442	4.2442	0.666217	51.2694	34.0252	4.0252	0.594187	54.3367	31.938	1.938	0.527792	57.1329	33.7887	3.7887	0.709308	52.6215	33.3903	3.3903	1.29051	53.3263	32.3526	2.3526	0.90062
52.4167	34.2094	4.2094	0.660754	51.3118	34.0258	4.0258	0.594275	54.3816	31.939	1.939	0.528064	57.18	33.7887	3.7887	0.709308	52.6658	33.3906	3.3906	1.29062	53.3704	32.3524	2.3524	0.900544
52.4601	34.1726	4.1726	0.654978	51.3555	34.024	4.024	0.59401	54.4265	31.9379	1.9379	0.527765	57.2269	33.7884	3.7884	0.709252	52.7098	33.3915	3.3915	1.29097	53.4144	32.3545	2.3545	0.901348
52.5037	34.1595	4.1595	0.652921	51.3985	34.0246	4.0246	0.594098	54.4707	31.939	1.939	0.528064	57.2749	33.7892	3.7892	0.709402	52.7525	33.3899	3.3899	1.29036	53.4577	32.3557	2.3557	0.901807
52.5482	34.1578	4.1578	0.652654	51.4417	34.0244	4.0244	0.594069	54.5154	31.9405	1.9405	0.528473	57.3234	33.7891	3.7891	0.709383	52.7956	33.3899	3.3899	1.29036	53.5018	32.3546	2.3546	0.901386
52.5924	34.1134	4.1134	0.645685	51.4854	34.0267	4.0267	0.594408	54.5617	31.939	1.939	0.528064	57.3711	33.7896	3.7896	0.709477	52.8389	33.3909	3.3909	1.29074	53.5464	32.3541	2.3541	0.901194
52.6371	34.028	4.028	0.63228	51.5283	34.0299	4.0299	0.594881	54.6072	31.938	1.938	0.527792	57.4195	33.7888	3.7888	0.709327	52.8818	33.3885	3.3885	1.28983	53.5901	32.3554	2.3554	0.901692
52.6819	33.9922	3.9922	0.62666	51.5705	34.0293	4.0293	0.594792	54.6528	31.9365	1.9365	0.527384	57.4685	33.7886	3.7886	0.70929	52.9253	33.3861	3.3861	1.28891	53.6347	32.3566	2.3566	0.902151
52.7254	33.9877	3.9877	0.625954	51.614	34.0245	4.0245	0.594084	54.6992	31.9367	1.9367	0.527438	57.5159	33.7902	3.7902	0.709589	52.9703	33.3868	3.3868	1.28918	53.6808	32.3566	2.3566	0.902151
52.7685	33.9892	3.9892	0.626189	51.6571	34.0252	4.0252	0.594187	54.7451	31.9379	1.9379	0.527765	57.5633	33.7905	3.7905	0.709645	53.0144	33.3891	3.3891	1.29005	53.7259	32.3571	2.3571	0.902343
52.8126	33.9641	3.9641	0.622249	51.6997	34.0268	4.0268	0.594423	54.7898	31.9396	1.9396	0.528228	57.6116	33.7907	3.7907	0.709683	53.0585	33.3904	3.3904	1.29055	53.7707	32.3578	2.3578	0.902611
52.8563	33.9369	3.9369	0.617979	51.7425	34.0269	4.0269	0.594438	54.8354	31.9394	1.9394	0.528173	57.6592	33.7921	3.7921	0.709945	53.1034	33.3904	3.3904	1.29055	53.816	32.3634	2.3634	0.904755
52.8991	33.9276	3.9276	0.61652	51.7857	34.0278	4.0278	0.594571	54.8809	31.9386	1.9386	0.527956	57.7069	33.7922	3.7922	0.709964	53.1477	33.3888	3.3888	1.28994	53.8606	32.3661	2.3661	0.905788
52.9422	33.9265	3.9265	0.616347	51.8276	34.0259	4.0259	0.59429	54.9257	31.9386	1.9386	0.527956	57.755	33.7928	3.7928	0.710076	53.191	33.3871	3.3871	1.28929	53.9045	32.3668	2.3668	0.906056
52.9858	33.9289	3.9289	0.616724	51.87	34.0264	4.0264	0.594364	54.9709	31.9378	1.9378	0.527738	57.8019	33.7926	3.7926	0.710039	53.2353	33.3867	3.3867	1.28914	53.9491	32.3662	2.3662	0.905827
53.0288	33.9161	3.9161	0.614714	51.9129	34.0248	4.0248	0.594128	55.017	31.9383	1.9383	0.527874	57.8486	33.7907	3.7907	0.709683	53.2795	33.3857	3.3857	1.28876	53.9937	32.3644	2.3644	0.905137
53.0719	33.8904	3.8904	0.61068	51.955	34.0258	4.0258	0.594275	55.062	31.9392	1.9392	0.528119	57.8969	33.7876	3.7876	0.709102	53.3229	33.3848	3.3848	1.28842	54.0378	32.3595	2.3595	0.903262
53.1151	33.8795	3.8795	0.608969	51.997	34.0257	4.0257	0.594261	55.1075	31.9398	1.9398	0.528282	57.9447	33.7849	3.7849	0.708597	53.3666	33.3845	3.3845	1.2883	54.0824	32.354	2.354	0.901156
53.1577	33.8775	3.8775	0.608655	52.0399	34.0251	4.0251	0.594172	55.153	31.9382	1.9382	0.527847	57.9909	33.7826	3.7826	0.708166	53.411	33.3845	3.3845	1.2883	54.1272	32.3524	2.3524	0.900544
53.2007	33.8784	3.8784	0.608797	52.0819	34.0244	4.0244	0.594069	55.1971	31.9401	1.9401	0.528364	58.0375	33.7857	3.7857	0.708747	53.4545	33.3872	3.3872	1.28933	54.1707	32.3513	2.3513	0.900123
53.2452	33.8654	3.8654	0.606756	52.1241	34.0317	4.0317	0.595146	55.2413	31.9424	1.9424	0.52899	58.0858	33.79	3.79	0.709552	53.4985	33.3898	3.3898	1.29032	54.214	32.3564	2.3564	0.902075
53.289	33.8529	3.8529	0.604794	52.1676	34.0427	4.0427	0.59677	55.2869	31.9409	1.9409	0.528582	58.1332	33.7934	3.7934	0.710188	53.5429	33.389	3.389	1.29002	54.258	32.3617	2.3617	0.904104
53.3328	33.8482	3.8482	0.604056	52.2116	34.0488	4.0488	0.597671	55.3321	31.9383	1.9383	0.527874	58.1807	33.7933	3.7933	0.71017	53.586	33.3878	3.3878	1.28956	54.3011	32.365	2.365	0.905367
53.3778	33.8491	3.8491	0.604197	52.2544	34.0496	4.0496	0.597789	55.3771	31.9368	1.9368	0.527465	58.2296	33.7924	3.7924	0.710001	53.6288	33.3875	3.3875	1.28944	54.3446	32.3672	2.3672	0.906209
53.4226	33.8505	3.8505	0.604417	52.2977	34.0491	4.0491	0.597715	55.4229	31.938	1.938	0.527792	58.278	33.7903	3.7903	0.709608	53.6728	33.3869	3.3869	1.28922	54.3899	32.3689	2.3689	0.90686
53.4661	33.8471	3.8471	0.603883	52.3413	34.0472	4.0472	0.597434	55.4689	31.9404	1.9404	0.528446	58.326	33.7894	3.7894	0.709439	53.716	33.3881	3.3881	1.28967	54.4349	32.3687	2.3687	0.906784
53.51	33.8393	3.8393	0.602659	52.3837	34.0454	4.0454	0.597169	55.514	31.941	1.941	0.528609	58.3745	33.7876	3.7876	0.709102	53.7595	33.3895	3.3895	1.29021	54.4796	32.3683	2.3683	0.90663
53.554	33.836	3.836	0.602141	52.4258	34.0458	4.0458	0.597228	55.5601	31.9388	1.9388	0.52801	58.4222	33.7877	3.7877	0.709121	53.8043	33.3906	3.3906	1.29062	54.5255	32.3646	2.3646	0.905214
53.5973	33.8358	3.8358	0.60211	52.4692	34.0445	4.0445	0.597036	55.6066	31.9358	1.9358	0.527193	58.4693	33.7892	3.7892	0.709402	53.8495	33.3893	3.3893	1.29013	54.5712	32.3639	2.3639	0.904946
53.6411	33.8339	3.8339	0.601811	52.5121	34.0455	4.0455	0.597183	55.6519	31.9356	1.9356	0.527139	58.517	33.7899	3.7899	0.709533	53.8932	33.3872	3.3872	1.28933	54.6153	32.3658	2.3658	0.905673
53.6856	33.8247	3.8247	0.600367	52.5548	34.0453	4.0453	0.597154	55.6967	31.9377	1.9377	0.52771	58.5651	33.7893	3.7893	0.709421	53.9374	33.3869	3.3869	1.28922	54.6595	32.366	2.366	0.90575
53.729	33.8175	3.8175	0.599237	52.5975	34.0428	4.0428	0.596785	55.7427	31.9403	1.9403	0.528419	58.6121	33.7887	3.7887	0.709308	53.982	33.3883	3.3883	1.28975	54.7045	32.3657	2.3657	0.905635
53.7723	33.8143	3.8143	0.598735	52.6395	34.0414	4.0414	0.596578	55.7877	31.9404	1.9404	0.528446	58.6592	33.7888	3.7888	0.709327	54.0252	33.3877	3.3877	1.28952	54.749	32.3657	2.3657	0.905635
53.8162	33.8155	3.8155	0.598923	52.681	34.0437	4.0437	0.596918	55.8323	31.9378	1.9378	0.527738	58.7073	33.7886	3.7886	0.70929	54.068	33.3863	3.3863	1.28899	54.7935	32.367	2.367	0.906133
53.8592	33.815	3.815	0.598845	52.7234	34.0459	4.0459	0.597243	55.8777	31.9358	1.9358	0.527193	58.7541	33.7887	3.7887	0.709308	54.1126	33.3843	3.3843	1.28823	54.8386	32.3705	2.3705	0.907473
53.9016	33.8072	3.8072	0.59762	52.7658	34.0494	4.0494	0.597759	55.9228	31.9343	1.9343	0.526784	58.8005	33.79	3.79	0.709552	54.1568	33.3839	3.3839	1.28807	54.8829	32.3692	2.3692	0.906975
53.945	33.8017	3.8017	0.596757	52.8077	34.0547	4.0547	0.598542	55.9669	31.9369	1.9369	0.527493	58.8481	33.7886	3.7886	0.70929	54.2008	33.3877	3.3877	1.28952	54.9269	32.3661	2.3661	0.905788
53.9883	33.7998	3.7998	0.596459	52.8502	34.0586	4.0586	0.599117	56.0116	31.9381	1.9381	0.527819	58.8951	33.7886	3.7886	0.70929	54.2451	33.3892	3.3892	1.29009	54.9715	32.3654	2.3654	0.90552
54.0313	33.8006	3.8006	0.596584	52.8939	34.0597	4.0597	0.59928	56.0567	31.9369	1.9369	0.527493	58.9419	33.7896	3.7896	0.709477	54.2887	33.3895	3.3895	1.29021	55.0152	32.3671	2.3671	0.906171
54.0755	33.8007	3.8007	0.5966	52.9363	34.06	4.06	0.599324	56.101	31.9364	1.9364	0.527356	58.9899	33.7883	3.7883	0.709234	54.3312	33.3872	3.3872	1.28933	55.0584	32.3699	2.3699	0.907243
54.1205	33.7995	3.7995	0.596412	52.9787	34.0609	4.0609	0.599457	56.1457	31.9388	1.9388	0.52801	59.0385	33.7896	3.7896	0.709477	54.3744	33.3864	3.3864	1.28903	55.1025	32.371	2.371	0.907664
54.1644	33.7978	3.7978	0.596145	53.0227	34.0618	4.0618	0.59959	56.1919	31.9403	1.9403	0.528419	59.086	33.7911	3.7911	0.709758	54.418	33.388	3.388	1.28963	55.1468	32.3698	2.3698	0.907205
54.2083	33.8006	3.8006	0.596584	53.0663	34.0619	4.0619	0.599604	56.2376	31.94	1.94	0.528337	59.1344	33.7905	3.7905	0.709645	54.461	33.3884	3.3884	1.28979	55.1903	32.3679	2.3679	0.906477
54.2527	33.8026	3.8026	0.596898	53.109	34.0619	4.0619	0.599604	56.2835	31.9393	1.9393	0.528146	59.1835	33.7872	3.7872	0.709028	54.5042	33.3894	3.3894	1.29017	55.235	32.3663	2.3663	0.905865
54.2963	33.8013	3.8013	0.596694	53.1526	34.0611	4.0611	0.599486	56.3301	31.9406	1.9406	0.5285	59.2312	33.7846	3.7846	0.708541	54.5491	33.3906	3.3906	1.29062	55.281	32.3674	2.3674	0.906286
54.3394	33.8038	3.8038	0.597087	53.1958	34.0614	4.0614	0.599531	56.376	31.9403	1.9403	0.528419	59.2785	33.7867	3.7867	0.708934	54.5935	33.3898	3.3898	1.29032	55.3258	32.3692	2.3692	0.906975
54.3829	33.8126	3.8126	0.598468	53.2382	34.0608	4.0608	0.599442	56.421	31.9396	1.9396	0.528228	59.3267	33.7898	3.7898	0.709514	54.6377	33.3893	3.3893	1.29013	55.3704	32.37	2.37	0.907281
54.4266	33.817	3.817	0.599159	53.2811	34.0617	4.0617	0.599575	56.4668	31.9406	1.9406	0.5285	59.3736	33.7909	3.7909	0.70972	54.6825	33.3897	3.3897	1.29028	55.4159	32.3722	2.3722	0.908123
54.4701	33.8144	3.8144	0.598751	53.3242	34.0603	4.0603	0.599368	56.5121	31.9417	1.9417	0.5288	59.4201	33.7888	3.7888	0.709327	54.7266	33.3903	3.3903	1.29051	55.4603	32.3728	2.3728	0.908353
54.5137	33.8108	3.8108	0.598185	53.3664	34.0583	4.0583	0.599073	56.5569	31.9401	1.9401	0.528364	59.4684	33.7878	3.7878	0.70914	54.7703	33.3881	3.3881	1.28967	55.5042	32.3705	2.3705	0.907473
54.5576	33.8158	3.8158	0.59897	53.4089	34.0585	4.0585	0.599102	56.6023	31.9386	1.9386	0.527956	59.5169	33.789	3.789	0.709365	54.815	33.3888	3.3888	1.28994	55.5488	32.3717	2.3717	0.907932
54.6005	33.8274	3.8274	0.600791	53.4517	34.0593	4.0593	0.599221	56.6484	31.9362	1.9362	0.527302	59.5642	33.7873	3.7873	0.709046	54.8586	33.3909	3.3909	1.29074	55.5933	32.3724	2.3724	0.9082
54.6433	33.8333	3.8333	0.601717	53.4935	34.0606	4.0606	0.599412	56.6931	31.9364	1.9364	0.527356	59.6119	33.7869	3.7869	0.708971	54.9017	33.3915	3.3915	1.29097	55.6373	32.3679	2.3679	0.906477
54.6868	33.835	3.835	0.601984	53.5349	34.0624	4.0624	0.599678	56.7382	31.9378	1.9378	0.527738	59.6593	33.7897	3.7897	0.709496	54.946	33.3882	3.3882	1.28971	55.6819	32.3663	2.3663	0.905865
54.7297	33.8347	3.8347	0.601937	53.5777	34.0631	4.0631	0.599782	56.7837	31.9393	1.9393	0.528146	59.7056	33.7911	3.7911	0.709758	54.9909	33.3849	3.3849	1.28845	55.7268	32.3684	2.3684	0.906669
54.7726	33.8347	3.8347	0.601937	53.6203	34.0635	4.0635	0.599841	56.828	31.9383	1.9383	0.527874	59.7523	33.7899	3.7899	0.709533	55.0343	33.3853	3.3853	1.28861	55.7703	32.37	2.37	0.907281
54.817	33.8363	3.8363	0.602188	53.6628	34.0606	4.0606	0.599412	56.8716	31.9376	1.9376	0.527683	59.7999	33.7902	3.7902	0.709589	55.0779	33.3858	3.3858	1.2888	55.8138	32.3685	2.3685	0.906707
54.8609	33.8363	3.8363	0.602188	53.7063	34.0577	4.0577	0.598984	56.917	31.9382	1.9382	0.527847	59.847	33.791	3.791	0.709739	55.1218	33.3874	3.3874	1.28941	55.8579	32.3662	2.3662	0.905827
54.905	33.8345	3.8345	0.601906	53.7502	34.0581	4.0581	0.599043	56.9628	31.9375	1.9375	0.527656	59.895	33.7926	3.7926	0.710039	55.1647	33.3885	3.3885	1.28983	55.9016	32.3645	2.3645	0.905176
54.9499	33.8319	3.8319	0.601498	53.7932	34.0596	4.0596	0.599265	57.0085	31.9393	1.9393	0.528146	59.944	33.7904	3.7904	0.709627	55.2072	33.3883	3.3883	1.28975	55.9455	32.3656	2.3656	0.905597
54.994	33.8334	3.8334	0.601733	53.8366	34.0605	4.0605	0.599398	57.054	31.9385	1.9385	0.527928	59.992	33.7893	3.7893	0.709421	55.2513	33.3881	3.3881	1.28967	55.9907	32.3688	2.3688	0.906822
55.037	33.8415	3.8415	0.603004	53.8795	34.0596	4.0596	0.599265	57.0991	31.938	1.938	0.527792	60.0397	33.7905	3.7905	0.709645	55.2951	33.3883	3.3883	1.28975	56.0356	32.3706	2.3706	0.907511
55.081	33.8465	3.8465	0.603789	53.9214	34.0599	4.0599	0.599309	57.1438	31.9362	1.9362	0.527302	60.0883	33.7916	3.7916	0.709851	55.3388	33.3898	3.3898	1.29032	56.0801	32.3708	2.3708	0.907587
55.1255	33.8491	3.8491	0.604197	53.9635	34.0616	4.0616	0.59956	57.19	31.935	1.935	0.526975	60.136	33.7895	3.7895	0.709458	55.3832	33.3912	3.3912	1.29085	56.1255	32.3698	2.3698	0.907205
55.1691	33.8493	3.8493	0.604229	54.0066	34.062	4.062	0.599619	57.2367	31.9372	1.9372	0.527574	60.1829	33.7872	3.7872	0.709028	55.4282	33.3905	3.3905	1.29059	56.1707	32.3697	2.3697	0.907166
55.2129	33.8504	3.8504	0.604401	54.0492	34.0614	4.0614	0.599531	57.2821	31.9399	1.9399	0.52831	60.2303	33.7862	3.7862	0.70884	55.4721	33.3908	3.3908	1.2907	56.2145	32.3684	2.3684	0.906669
55.2574	33.8513	3.8513	0.604543	54.0918	34.0603	4.0603	0.599368	57.3269	31.9406	1.9406	0.5285	60.2785	33.7862	3.7862	0.70884	55.5163	33.3889	3.3889	1.28998	56.259	32.3678	2.3678	0.906439
55.3003	33.8501	3.8501	0.604354	54.1352	34.0611	4.0611	0.599486	57.373	31.9403	1.9403	0.528419	60.3261	33.7864	3.7864	0.708878	55.5609	33.3889	3.3889	1.28998	56.3043	32.3679	2.3679	0.906477
55.3432	33.8488	3.8488	0.60415	54.1781	34.0624	4.0624	0.599678	57.4182	31.9382	1.9382	0.527847	60.3738	33.7881	3.7881	0.709196	55.6046	33.3903	3.3903	1.29051	56.3486	32.3677	2.3677	0.906401
55.3871	33.8491	3.8491	0.604197	54.2199	34.0599	4.0599	0.599309	57.4629	31.9376	1.9376	0.527683	60.422	33.7907	3.7907	0.709683	55.648	33.392	3.392	1.29116	56.3927	32.3663	2.3663	0.905865
55.4303	33.8545	3.8545	0.605045	54.2617	34.0577	4.0577	0.598984	57.5083	31.9387	1.9387	0.527983	60.4686	33.79	3.79	0.709552	55.6925	33.392	3.392	1.29116	56.4379	32.3662	2.3662	0.905827
55.4727	33.8601	3.8601	0.605924	54.3035	34.0569	4.0569	0.598866	57.5535	31.9399	1.9399	0.52831	60.5149	33.7888	3.7888	0.709327	55.7362	33.3914	3.3914	1.29093	56.4823	32.3669	2.3669	0.906094
55.5162	33.8639	3.8639	0.606521	54.3452	34.0575	4.0575	0.598955	57.5976	31.9409	1.9409	0.528582	60.5623	33.7873	3.7873	0.709046	55.7797	33.3904	3.3904	1.29055	56.5264	32.3657	2.3657	0.905635
55.5599	33.8678	3.8678	0.607133	54.3878	34.0582	4.0582	0.599058	57.6422	31.941	1.941	0.528609	60.6091	33.7883	3.7883	0.709234	55.8239	33.3863	3.3863	1.28899	56.5711	32.3663	2.3663	0.905865
55.6032	33.8688	3.8688	0.60729	54.4316	34.0612	4.0612	0.599501	57.687	31.9377	1.9377	0.52771	60.6557	33.7885	3.7885	0.709271	55.868	33.3846	3.3846	1.28834	56.6151	32.3679	2.3679	0.906477
55.6472	33.8685	3.8685	0.607243	54.4747	34.0618	4.0618	0.59959	57.7313	31.9368	1.9368	0.527465	60.7039	33.7866	3.7866	0.708915	55.9108	33.3936	3.3936	1.29177	56.6583	32.3673	2.3673	0.906248
55.692	33.867	3.867	0.607007	54.518	34.0601	4.0601	0.599339	57.7761	31.9387	1.9387	0.527983	60.7523	33.7867	3.7867	0.708934	55.9537	33.4032	3.4032	1.29542	56.702	32.3669	2.3669	0.906094
55.7357	33.8657	3.8657	0.606803	54.5622	34.0589	4.0589	0.599162	57.8223	31.9406	1.9406	0.5285	60.7997	33.789	3.789	0.709365	55.9968	33.405	3.405	1.29611	56.7464	32.3686	2.3686	0.906745
55.7797	33.8651	3.8651	0.606709	54.6051	34.0605	4.0605	0.599398	57.8674	31.9398	1.9398	0.528282	60.848	33.7905	3.7905	0.709645	56.0396	33.4017	3.4017	1.29485	56.7904	32.37	2.37	0.907281
55.8243	33.8631	3.8631	0.606395	54.6473	34.0624	4.0624	0.599678	57.913	31.9373	1.9373	0.527602	60.897	33.7907	3.7907	0.709683	56.0831	33.3999	3.3999	1.29416	56.8354	32.3699	2.3699	0.907243
55.8679	33.8662	3.8662	0.606882	54.6908	34.0616	4.0616	0.59956	57.9599	31.9346	1.9346	0.526866	60.9443	33.7896	3.7896	0.709477	56.1279	33.4009	3.4009	1.29455	56.8811	32.3717	2.3717	0.907932
55.9112	33.8734	3.8734	0.608012	54.7339	34.0597	4.0597	0.59928	58.0059	31.9379	1.9379	0.527765	60.9915	33.7908	3.7908	0.709702	56.1715	33.4045	3.4045	1.29592	56.9255	32.3814	2.3814	0.911645
55.9555	33.8763	3.8763	0.608467	54.7764	34.0612	4.0612	0.599501	58.0505	31.9404	1.9404	0.528446	61.0398	33.7921	3.7921	0.709945	56.2156	33.4073	3.4073	1.29698	56.9702	32.3859	2.3859	0.913368
55.999	33.8778	3.8778	0.608702	54.8193	34.0619	4.0619	0.599604	58.0964	31.9409	1.9409	0.528582	61.0872	33.7911	3.7911	0.709758	56.261	33.406	3.406	1.29649	57.0158	32.3871	2.3871	0.913827
56.0422	33.8806	3.8806	0.609142	54.8628	34.0616	4.0616	0.59956	58.1424	31.9411	1.9411	0.528636	61.1347	33.7911	3.7911	0.709758	56.3057	33.4063	3.4063	1.2966	57.0603	32.3876	2.3876	0.914019
56.0858	33.8901	3.8901	0.610633	54.9049	34.0609	4.0609	0.599457	58.1877	31.9412	1.9412	0.528664	61.1833	33.7884	3.7884	0.709252	56.3486	33.4059	3.4059	1.29645	57.1039	32.3821	2.3821	0.911913
56.1296	33.8995	3.8995	0.612109	54.9473	34.0624	4.0624	0.599678	58.2331	31.9406	1.9406	0.5285	61.2311	33.788	3.788	0.709177	56.3927	33.4043	3.4043	1.29584	57.1487	32.372	2.372	0.908047
56.1721	33.9017	3.9017	0.612454	54.99	34.0598	4.0598	0.599294	58.279	31.9401	1.9401	0.528364	61.278	33.7857	3.7857	0.708747	56.4374	33.4026	3.4026	1.29519	57.1935	32.3704	2.3704	0.907434
56.2151	33.8982	3.8982	0.611905	55.0318	34.0603	4.0603	0.599368	58.3235	31.9406	1.9406	0.5285	61.3257	33.7858	3.7858	0.708765	56.4817	33.3994	3.3994	1.29397	57.2378	32.3708	2.3708	0.907587
56.2587	33.8967	3.8967	0.611669	55.0732	34.0625	4.0625	0.599693	58.3684	31.9409	1.9409	0.528582	61.373	33.7875	3.7875	0.709084	56.5259	33.398	3.398	1.29344	57.2822	32.3711	2.3711	0.907702
56.3019	33.9009	3.9009	0.612329	55.1162	34.0609	4.0609	0.599457	58.4141	31.9416	1.9416	0.528773	61.4192	33.7886	3.7886	0.70929	56.5704	33.3934	3.3934	1.29169	57.3266	32.371	2.371	0.907664
56.3447	33.9111	3.9111	0.61393	55.1586	34.0588	4.0588	0.599147	58.4587	31.9406	1.9406	0.5285	61.466	33.7882	3.7882	0.709215	56.6137	33.3921	3.3921	1.2912	57.3699	32.3711	2.3711	0.907702
56.3883	33.9164	3.9164	0.614762	55.2011	34.0579	4.0579	0.599014	58.5029	31.9407	1.9407	0.528527	61.5141	33.7893	3.7893	0.709421	56.6573	33.3918	3.3918	1.29108	57.4136	32.371	2.371	0.907664
56.4316	33.9157	3.9157	0.614652	55.2447	34.056	4.056	0.598733	58.5481	31.9422	1.9422	0.528936	61.5613	33.7897	3.7897	0.709496	56.7012	33.391	3.391	1.29078	57.4581	32.3703	2.3703	0.907396
56.4754	33.9136	3.9136	0.614322	55.2888	34.0565	4.0565	0.598807	58.593	31.942	1.942	0.528882	61.6089	33.7881	3.7881	0.709196	56.7438	33.3932	3.3932	1.29161	57.5016	32.3688	2.3688	0.906822
56.5206	33.9208	3.9208	0.615452	55.3314	34.0599	4.0599	0.599309	58.6379	31.9385	1.9385	0.527928	61.6578	33.7871	3.7871	0.709009	56.7862	33.3995	3.3995	1.29401	57.5451	32.3695	2.3695	0.90709
56.5654	33.9296	3.9296	0.616834	55.3742	34.0613	4.0613	0.599516	58.6838	31.9344	1.9344	0.526812	61.7061	33.7895	3.7895	0.709458	56.8302	33.4029	3.4029	1.29531	57.5899	32.377	2.377	0.909961
56.609	33.9319	3.9319	0.617195	55.4176	34.0616	4.0616	0.59956	58.7304	31.9355	1.9355	0.527111	61.7536	33.7898	3.7898	0.709514	56.874	33.4048	3.4048	1.29603	57.6346	32.3829	2.3829	0.91222
56.653	33.9303	3.9303	0.616943	55.46	34.0625	4.0625	0.599693	58.7754	31.9388	1.9388	0.52801	61.802	33.788	3.788	0.709177	56.9177	33.4061	3.4061	1.29652	57.6795	32.3844	2.3844	0.912794
56.6968	33.9274	3.9274	0.616488	55.5024	34.0614	4.0614	0.599531	58.8209	31.941	1.941	0.528609	61.8498	33.7899	3.7899	0.709533	56.9619	33.4047	3.4047	1.29599	57.7254	32.3858	2.3858	0.91333
56.7395	33.9421	3.9421	0.618796	55.5459	34.0587	4.0587	0.599132	58.8671	31.941	1.941	0.528609	61.897	33.7919	3.7919	0.709908	57.0064	33.4038	3.4038	1.29565	57.7709	32.3847	2.3847	0.912909
56.783	33.9566	3.9566	0.621072	55.5889	34.0575	4.0575	0.598955	58.9123	31.9387	1.9387	0.527983	61.9447	33.7908	3.7908	0.709702	57.0501	33.4007	3.4007	1.29447	57.8148	32.3821	2.3821	0.911913
56.828	33.9588	3.9588	0.621417	55.6315	34.0597	4.0597	0.59928	58.9571	31.9377	1.9377	0.52771	61.993	33.787	3.787	0.70899	57.0944	33.401	3.401	1.29458	57.8593	32.3809	2.3809	0.911454
56.8716	33.9597	3.9597	0.621558	55.6747	34.0589	4.0589	0.599162	59.0028	31.9392	1.9392	0.528119	62.0403	33.7851	3.7851	0.708634	57.1392	33.4012	3.4012	1.29466	57.9045	32.3811	2.3811	0.911531
56.9146	33.9618	3.9618	0.621888	55.717	34.0586	4.0586	0.599117	59.0478	31.9405	1.9405	0.528473	62.0877	33.7868	3.7868	0.708953	57.183	33.4022	3.4022	1.29504	57.9486	32.3815	2.3815	0.911684
56.9586	33.9775	3.9775	0.624352	55.7582	34.0598	4.0598	0.599294	59.0928	31.9394	1.9394	0.528173	62.1357	33.7885	3.7885	0.709271	57.2265	33.4026	3.4026	1.29519	57.9926	32.383	2.383	0.912258
57.0018	34.0056	4.0056	0.628763	55.8003	34.0615	4.0615	0.599545	59.1386	31.9394	1.9394	0.528173	62.1826	33.7884	3.7884	0.709252	57.271	33.4043	3.4043	1.29584	58.0379	32.3828	2.3828	0.912181
57.0444	34.0184	4.0184	0.630773	55.8427	34.0611	4.0611	0.599486	59.1841	31.9397	1.9397	0.528255	62.2292	33.7875	3.7875	0.709084	57.3148	33.4056	3.4056	1.29633	58.0823	32.3824	2.3824	0.912028
57.088	34.0178	4.0178	0.630678	55.8847	34.0619	4.0619	0.599604	59.2281	31.9389	1.9389	0.528037	62.2767	33.7878	3.7878	0.70914	57.3587	33.4044	3.4044	1.29588	58.1264	32.3845	2.3845	0.912832
57.1315	34.0133	4.0133	0.629972	55.9272	34.0636	4.0636	0.599855	59.2726	31.9379	1.9379	0.527765	62.3234	33.7868	3.7868	0.708953	57.403	33.403	3.403	1.29534	58.1711	32.3845	2.3845	0.912832
57.1747	34.0214	4.0214	0.631244	55.971	34.0633	4.0633	0.599811	59.3174	31.9379	1.9379	0.527765	62.37	33.7884	3.7884	0.709252	57.4467	33.4017	3.4017	1.29485	58.2152	32.384	2.384	0.912641
57.2187	34.0337	4.0337	0.633174	56.0141	34.0608	4.0608	0.599442	59.3617	31.9382	1.9382	0.527847	62.4179	33.7901	3.7901	0.709571	57.4891	33.4013	3.4013	1.2947	58.2581	32.386	2.386	0.913406
57.2635	34.0375	4.0375	0.633771	56.057	34.0589	4.0589	0.599162	59.4066	31.9387	1.9387	0.527983	62.4665	33.7886	3.7886	0.70929	57.5322	33.4022	3.4022	1.29504	58.3014	32.3869	2.3869	0.913751
57.3072	34.0361	4.0361	0.633551	56.1004	34.0583	4.0583	0.599073	59.453	31.9406	1.9406	0.5285	62.5141	33.7855	3.7855	0.708709	57.5759	33.4023	3.4023	1.29508	58.3455	32.3821	2.3821	0.911913
57.3511	34.0344	4.0344	0.633284	56.1434	34.0595	4.0595	0.59925	59.4987	31.9407	1.9407	0.528527	62.562	33.7877	3.7877	0.709121	57.6189	33.4012	3.4012	1.29466	58.3897	32.3775	2.3775	0.910152
57.3956	34.0351	4.0351	0.633394	56.1858	34.0596	4.0596	0.599265	59.5444	31.9398	1.9398	0.528282	62.6104	33.7916	3.7916	0.709851	57.6621	33.3986	3.3986	1.29367	58.4348	32.3803	2.3803	0.911224
57.4389	34.0357	4.0357	0.633488	56.2292	34.0624	4.0624	0.599678	59.5908	31.9408	1.9408	0.528555	62.6581	33.7922	3.7922	0.709964	57.7068	33.3991	3.3991	1.29386	58.4808	32.3835	2.3835	0.912449
57.4821	34.0334	4.0334	0.633127	56.2723	34.0625	4.0625	0.599693	59.6365	31.9498	1.9498	0.531006	62.706	33.789	3.789	0.709365	57.7514	33.4001	3.4001	1.29424	58.5256	32.3814	2.3814	0.911645
57.526	34.0319	4.0319	0.632892	56.3149	34.0595	4.0595	0.59925	59.6812	31.9543	1.9543	0.532231	62.7546	33.7878	3.7878	0.70914	57.7958	33.4024	3.4024	1.29512	58.5703	32.379	2.379	0.910727
57.5692	34.0331	4.0331	0.63308	56.358	34.0574	4.0574	0.59894	59.7271	31.9538	1.9538	0.532095	62.802	33.7902	3.7902	0.709589	57.8401	33.4048	3.4048	1.29603	58.6156	32.3811	2.3811	0.911531
57.6127	34.0355	4.0355	0.633457	56.4013	34.0573	4.0573	0.598925	59.7727	31.9523	1.9523	0.531687	62.8493	33.7893	3.7893	0.709421	57.8842	33.4043	3.4043	1.29584	58.66	32.385	2.385	0.913024
57.6571	34.0359	4.0359	0.63352	56.4433	34.0591	4.0591	0.599191	59.8178	31.9497	1.9497	0.530979	62.8975	33.7878	3.7878	0.70914	57.9281	33.403	3.403	1.29534	58.7041	32.3867	2.3867	0.913674
57.7011	34.0365	4.0365	0.633614	56.4857	34.0597	4.0597	0.59928	59.8635	31.9411	1.9411	0.528636	62.9449	33.7875	3.7875	0.709084	57.9729	33.4027	3.4027	1.29523	58.7488	32.3861	2.3861	0.913445
57.7434	34.0378	4.0378	0.633818	56.5287	34.0588	4.0588	0.599147	59.9095	31.9365	1.9365	0.527384	62.9918	33.7895	3.7895	0.709458	58.0169	33.4033	3.4033	1.29546	58.7929	32.3858	2.3858	0.91333
57.7861	34.0339	4.0339	0.633206	56.5706	34.0603	4.0603	0.599368	59.9537	31.936	1.936	0.527247	63.0396	33.7915	3.7915	0.709833	58.0605	33.4054	3.4054	1.29626	58.8369	32.3835	2.3835	0.912449
57.8296	34.0215	4.0215	0.631259	56.6121	34.0609	4.0609	0.599457	59.9986	31.937	1.937	0.52752	63.0873	33.7918	3.7918	0.709889	58.1048	33.408	3.408	1.29725	58.8816	32.3814	2.3814	0.911645
57.8724	34.014	4.014	0.630082	56.6549	34.0618	4.0618	0.59959	60.0442	31.9373	1.9373	0.527602	63.1339	33.7911	3.7911	0.709758	58.1494	33.4068	3.4068	1.29679	58.9266	32.3826	2.3826	0.912105
57.9154	34.0117	4.0117	0.629721	56.6971	34.0622	4.0622	0.599649	60.0889	31.9378	1.9378	0.527738	63.1804	33.79	3.79	0.709552	58.1918	33.4034	3.4034	1.2955	58.97	32.3842	2.3842	0.912717
57.9598	34.0114	4.0114	0.629674	56.7394	34.0608	4.0608	0.599442	60.1327	31.936	1.936	0.527247	63.228	33.7895	3.7895	0.709458	58.2348	33.4031	3.4031	1.29538	59.0137	32.3854	2.3854	0.913177
58.0039	34.0133	4.0133	0.629972	56.7832	34.0599	4.0599	0.599309	60.1781	31.9361	1.9361	0.527275	63.2749	33.7896	3.7896	0.709477	58.2791	33.4049	3.4049	1.29607	59.0582	32.3862	2.3862	0.913483
58.0481	34.0132	4.0132	0.629956	56.8274	34.0583	4.0583	0.599073	60.2234	31.9369	1.9369	0.527493	63.3229	33.7895	3.7895	0.709458	58.3227	33.4043	3.4043	1.29584	59.1017	32.3863	2.3863	0.913521
58.0931	34.0123	4.0123	0.629815	56.8704	34.058	4.058	0.599029	60.2686	31.9386	1.9386	0.527956	63.3724	33.7891	3.7891	0.709383	58.3655	33.4043	3.4043	1.29584	59.1452	32.3825	2.3825	0.912066
58.1372	34.0101	4.0101	0.62947	56.9135	34.059	4.059	0.599176	60.3146	31.9388	1.9388	0.52801	63.4208	33.7883	3.7883	0.709234	58.4094	33.4046	3.4046	1.29595	59.1904	32.3823	2.3823	0.91199
58.1801	34.0072	4.0072	0.629015	56.9568	34.0591	4.0591	0.599191	60.3611	31.9385	1.9385	0.527928	63.4683	33.7875	3.7875	0.709084	58.4528	33.4027	3.4027	1.29523	59.2354	32.3836	2.3836	0.912488
58.2241	34.007	4.007	0.628983	56.9991	34.0602	4.0602	0.599353	60.406	31.9389	1.9389	0.528037	63.5165	33.7888	3.7888	0.709327	58.4963	33.4031	3.4031	1.29538	59.2802	32.3836	2.3836	0.912488
58.2683	34.0048	4.0048	0.628638	57.0413	34.061	4.061	0.599472	60.4512	31.939	1.939	0.528064	63.5644	33.7881	3.7881	0.709196	58.5406	33.4103	3.4103	1.29812	59.3257	32.3838	2.3838	0.912564
58.3118	34.0048	4.0048	0.628638	57.0845	34.062	4.062	0.599619	60.4978	31.9397	1.9397	0.528255	63.6116	33.7879	3.7879	0.709159	58.5857	33.4189	3.4189	1.3014	59.371	32.3824	2.3824	0.912028
58.3556	34.0075	4.0075	0.629062	57.1269	34.0632	4.0632	0.599796	60.5431	31.9454	1.9454	0.529807	63.659	33.789	3.789	0.709365	58.63	33.4201	3.4201	1.30185	59.415	32.3798	2.3798	0.911033
58.3999	34.008	4.008	0.62914	57.1694	34.0622	4.0622	0.599649	60.5875	31.9516	1.9516	0.531496	63.707	33.7873	3.7873	0.709046	58.6746	33.4174	3.4174	1.30083	59.4595	32.3804	2.3804	0.911263
58.4431	34.0183	4.0183	0.630757	57.2127	34.0617	4.0617	0.599575	60.6336	31.9514	1.9514	0.531441	63.7542	33.7863	3.7863	0.708859	58.719	33.4175	3.4175	1.30086	59.5044	32.3839	2.3839	0.912602
58.4864	34.0301	4.0301	0.632609	57.2552	34.0631	4.0631	0.599782	60.679	31.9516	1.9516	0.531496	63.8018	33.7866	3.7866	0.708915	58.7622	33.4208	3.4208	1.30212	59.5485	32.3834	2.3834	0.912411
58.5303	34.0344	4.0344	0.633284	57.2967	34.0631	4.0631	0.599782	60.7237	31.9523	1.9523	0.531687	63.8498	33.7872	3.7872	0.709028	58.8052	33.4202	3.4202	1.30189	59.5929	32.3832	2.3832	0.912334
58.5731	34.0351	4.0351	0.633394	57.339	34.0617	4.0617	0.599575	60.7688	31.9512	1.9512	0.531387	63.8965	33.7895	3.7895	0.709458	58.8498	33.4173	3.4173	1.30079	59.6384	32.381	2.381	0.911492
58.6153	34.0368	4.0368	0.633661	57.3816	34.0599	4.0599	0.599309	60.8141	31.9512	1.9512	0.531387	63.9429	33.7902	3.7902	0.709589	58.8939	33.4185	3.4185	1.30124	59.6828	32.3816	2.3816	0.911722
58.6588	34.0349	4.0349	0.633363	57.4235	34.0604	4.0604	0.599383	60.8582	31.9527	1.9527	0.531796	63.9906	33.7886	3.7886	0.70929	58.9375	33.42	3.42	1.30182	59.7266	32.3844	2.3844	0.912794
58.7025	34.0403	4.0403	0.63421	57.4659	34.0619	4.0619	0.599604	60.9028	31.9539	1.9539	0.532122	64.0377	33.7878	3.7878	0.70914	58.9814	33.4184	3.4184	1.30121	59.771	32.3862	2.3862	0.913483
58.7453	34.0498	4.0498	0.635702	57.5098	34.0613	4.0613	0.599516	60.9476	31.9528	1.9528	0.531823	64.0843	33.7883	3.7883	0.709234	59.0252	33.4189	3.4189	1.3014	59.8146	32.3868	2.3868	0.913713
58.7892	34.0544	4.0544	0.636424	57.5522	34.0593	4.0593	0.599221	60.9921	31.9431	1.9431	0.529181	64.132	33.789	3.789	0.709365	59.0678	33.4193	3.4193	1.30155	59.8575	32.3845	2.3845	0.912832
58.8345	34.0503	4.0503	0.63578	57.5945	34.0599	4.0599	0.599309	61.037	31.9382	1.9382	0.527847	64.1803	33.7893	3.7893	0.709421	59.1111	33.4195	3.4195	1.30163	59.9016	32.3825	2.3825	0.912066
58.8787	34.0458	4.0458	0.635074	57.6384	34.0615	4.0615	0.599545	61.083	31.9373	1.9373	0.527602	64.228	33.7898	3.7898	0.709514	59.1547	33.4195	3.4195	1.30163	59.9462	32.3834	2.3834	0.912411
58.9225	34.0469	4.0469	0.635246	57.6822	34.0688	4.0688	0.600623	61.1279	31.9371	1.9371	0.527547	64.2766	33.7893	3.7893	0.709421	59.1977	33.416	3.416	1.30029	59.9904	32.3846	2.3846	0.91287
58.9669	34.0511	4.0511	0.635906	57.7249	34.0757	4.0757	0.601641	61.1734	31.9389	1.9389	0.528037	64.3255	33.7896	3.7896	0.709477	59.2413	33.414	3.414	1.29953	60.0352	32.3866	2.3866	0.913636
59.0104	34.0515	4.0515	0.635968	57.7679	34.0789	4.0789	0.602114	61.2204	31.9467	1.9467	0.530161	64.373	33.7868	3.7868	0.708953	59.2859	33.4171	3.4171	1.30071	60.081	32.3858	2.3858	0.91333
59.0536	34.05	4.05	0.635733	57.8105	34.079	4.079	0.602129	61.2667	31.9527	1.9527	0.531796	64.4204	33.7848	3.7848	0.708578	59.3293	33.4186	3.4186	1.30128	60.1258	32.3834	2.3834	0.912411
59.0978	34.0478	4.0478	0.635388	57.853	34.0759	4.0759	0.601671	61.3115	31.9548	1.9548	0.532367	64.4688	33.7844	3.7844	0.708503	59.3735	33.4174	3.4174	1.30083	60.1703	32.383	2.383	0.912258
59.1417	34.047	4.047	0.635262	57.8964	34.074	4.074	0.601391	61.3573	31.9532	1.9532	0.531932	64.5162	33.7877	3.7877	0.709121	59.4192	33.4153	3.4153	1.30003	60.2156	32.3903	2.3903	0.915052
59.185	34.0479	4.0479	0.635403	57.9399	34.0738	4.0738	0.601361	61.4033	31.9539	1.9539	0.532122	64.5636	33.7893	3.7893	0.709421	59.4638	33.4146	3.4146	1.29976	60.2599	32.3987	2.3987	0.918268
59.2288	34.0477	4.0477	0.635372	57.9819	34.0756	4.0756	0.601627	61.4487	31.954	1.954	0.53215	64.612	33.7865	3.7865	0.708897	59.5071	33.4151	3.4151	1.29995	60.3038	32.4016	2.4016	0.919378
59.2727	34.0474	4.0474	0.635325	58.0243	34.077	4.077	0.601833	61.4941	31.9524	1.9524	0.531714	64.6597	33.7854	3.7854	0.708691	59.5514	33.417	3.417	1.30067	60.3487	32.3993	2.3993	0.918498
59.3153	34.0468	4.0468	0.635231	58.0672	34.0763	4.0763	0.60173	61.5399	31.9539	1.9539	0.532122	64.7066	33.7882	3.7882	0.709215	59.5956	33.4179	3.4179	1.30102	60.3936	32.3993	2.3993	0.918498
59.3581	34.0474	4.0474	0.635325	58.1091	34.0754	4.0754	0.601597	61.5844	31.9563	1.9563	0.532776	64.7543	33.7909	3.7909	0.70972	59.6393	33.4174	3.4174	1.30083	60.4379	32.3961	2.3961	0.917273
59.4015	34.0482	4.0482	0.63545	58.1505	34.0748	4.0748	0.601509	61.6294	31.9556	1.9556	0.532585	64.8015	33.7896	3.7896	0.709477	59.683	33.4177	3.4177	1.30094	60.4823	32.3894	2.3894	0.914708
59.444	34.0518	4.0518	0.636015	58.1933	34.0744	4.0744	0.60145	61.6748	31.9539	1.9539	0.532122	64.8477	33.7902	3.7902	0.709589	59.7271	33.4195	3.4195	1.30163	60.5267	32.3852	2.3852	0.9131
59.4868	34.0527	4.0527	0.636157	58.2358	34.0747	4.0747	0.601494	61.7191	31.9519	1.9519	0.531578	64.8946	33.7925	3.7925	0.71002	59.7704	33.418	3.418	1.30105	60.5699	32.3827	2.3827	0.912143
59.5312	34.0506	4.0506	0.635827	58.2782	34.0779	4.0779	0.601966	61.7632	31.9505	1.9505	0.531196	64.9426	33.7935	3.7935	0.710207	59.8142	33.4155	3.4155	1.3001	60.6134	32.3808	2.3808	0.911416
59.5754	34.0511	4.0511	0.635906	58.3215	34.0802	4.0802	0.602306	61.8087	31.9508	1.9508	0.531278	64.99	33.7915	3.7915	0.709833	59.8584	33.4151	3.4151	1.29995	60.6579	32.3857	2.3857	0.913291
59.6194	34.0517	4.0517	0.636	58.3654	34.0789	4.0789	0.602114	61.8539	31.9518	1.9518	0.53155	65.038	33.789	3.789	0.709365	59.901	33.4176	3.4176	1.3009	60.7019	32.3944	2.3944	0.916622
59.6643	34.0505	4.0505	0.635811	58.4086	34.0761	4.0761	0.601701	61.8988	31.9518	1.9518	0.53155	65.0867	33.7872	3.7872	0.709028	59.9433	33.4168	3.4168	1.3006	60.7456	32.3993	2.3993	0.918498
59.7087	34.0506	4.0506	0.635827	58.452	34.0747	4.0747	0.601494	61.9444	31.9526	1.9526	0.531768	65.135	33.7874	3.7874	0.709065	59.9874	33.4152	3.4152	1.29999	60.7907	32.4013	2.4013	0.919263
59.7522	34.0519	4.0519	0.636031	58.4954	34.0735	4.0735	0.601317	61.9908	31.951	1.951	0.531333	65.1825	33.7878	3.7878	0.70914	60.0315	33.4154	3.4154	1.30006	60.8353	32.4005	2.4005	0.918957
59.7963	34.0526	4.0526	0.636141	58.5378	34.0723	4.0723	0.60114	62.0366	31.9492	1.9492	0.530842	65.2307	33.7878	3.7878	0.70914	60.0753	33.4162	3.4162	1.30037	60.88	32.3969	2.3969	0.917579
59.8405	34.0519	4.0519	0.636031	58.5798	34.0709	4.0709	0.600933	62.0825	31.95	1.95	0.53106	65.2785	33.7876	3.7876	0.709102	60.12	33.4173	3.4173	1.30079	60.9257	32.3987	2.3987	0.918268
59.8838	34.05	4.05	0.635733	58.623	34.0713	4.0713	0.600992	62.128	31.9533	1.9533	0.531959	65.3259	33.788	3.788	0.709177	60.1651	33.4174	3.4174	1.30083	60.9711	32.4014	2.4014	0.919302
59.9273	34.0514	4.0514	0.635953	58.6657	34.0724	4.0724	0.601154	62.1727	31.9548	1.9548	0.532367	65.3737	33.7898	3.7898	0.709514	60.2089	33.4196	3.4196	1.30166	61.0153	32.4008	2.4008	0.919072
59.9717	34.0536	4.0536	0.636298	58.7082	34.0719	4.0719	0.601081	62.2181	31.9543	1.9543	0.532231	65.4218	33.7895	3.7895	0.709458	60.253	33.4216	3.4216	1.30242	61.0599	32.398	2.398	0.918
60.015	34.055	4.055	0.636518	58.7513	34.0738	4.0738	0.601361	62.2639	31.9507	1.9507	0.531251	65.4689	33.7883	3.7883	0.709234	60.2976	33.4206	3.4206	1.30204	61.105	32.3983	2.3983	0.918115
60.0582	34.0532	4.0532	0.636235	58.7938	34.0747	4.0747	0.601494	62.3085	31.9506	1.9506	0.531224	65.5163	33.786	3.786	0.708803	60.3412	33.4197	3.4197	1.3017	61.1492	32.4001	2.4001	0.918804
60.102	34.0525	4.0525	0.636125	58.8353	34.0762	4.0762	0.601715	62.3533	31.952	1.952	0.531605	65.5644	33.7856	3.7856	0.708728	60.3846	33.4183	3.4183	1.30117	61.1935	32.4012	2.4012	0.919225
60.1449	34.0513	4.0513	0.635937	58.8773	34.0794	4.0794	0.602188	62.399	31.9536	1.9536	0.532041	65.6112	33.7883	3.7883	0.709234	60.4286	33.4188	3.4188	1.30136	61.2387	32.4008	2.4008	0.919072
60.1874	34.0509	4.0509	0.635874	58.9195	34.0821	4.0821	0.602586	62.4443	31.9533	1.9533	0.531959	65.6577	33.7888	3.7888	0.709327	60.472	33.4198	3.4198	1.30174	61.2829	32.3951	2.3951	0.91689
60.2304	34.0523	4.0523	0.636094	58.9615	34.0882	4.0882	0.603487	62.4885	31.952	1.952	0.531605	65.705	33.7889	3.7889	0.709346	60.5159	33.4217	3.4217	1.30246	61.3267	32.3848	2.3848	0.912947
60.2736	34.0508	4.0508	0.635858	59.0039	34.0922	4.0922	0.604077	62.5334	31.9524	1.9524	0.531714	65.7514	33.7889	3.7889	0.709346	60.5605	33.4218	3.4218	1.3025	61.3716	32.3813	2.3813	0.911607
60.317	34.0494	4.0494	0.635639	59.0474	34.0947	4.0947	0.604446	62.5785	31.9546	1.9546	0.532313	65.7979	33.7883	3.7883	0.709234	60.6044	33.4201	3.4201	1.30185	61.4155	32.3842	2.3842	0.912717
60.3614	34.0483	4.0483	0.635466	59.0901	34.0939	4.0939	0.604328	62.6228	31.9553	1.9553	0.532504	65.846	33.7902	3.7902	0.709589	60.6468	33.4194	3.4194	1.30159	61.4582	32.3854	2.3854	0.913177
60.4067	34.0484	4.0484	0.635482	59.1333	34.0945	4.0945	0.604417	62.6672	31.9557	1.9557	0.532613	65.8944	33.7901	3.7901	0.709571	60.6899	33.419	3.419	1.30144	61.5021	32.3822	2.3822	0.911952
60.4507	34.0485	4.0485	0.635497	59.1776	34.0945	4.0945	0.604417	62.7131	31.9563	1.9563	0.532776	65.9417	33.7894	3.7894	0.709439	60.7337	33.4166	3.4166	1.30052	61.5469	32.3795	2.3795	0.910918
60.4947	34.048	4.048	0.635419	59.221	34.0945	4.0945	0.604417	62.7588	31.9563	1.9563	0.532776	65.9904	33.788	3.788	0.709177	60.7766	33.4156	3.4156	1.30014	61.591	32.3795	2.3795	0.910918
60.5392	34.0488	4.0488	0.635545	59.2631	34.0937	4.0937	0.604299	62.8048	31.9553	1.9553	0.532504	66.0397	33.7867	3.7867	0.708934	60.8195	33.414	3.414	1.29953	61.6356	32.3804	2.3804	0.911263
60.5826	34.0512	4.0512	0.635921	59.3063	34.0934	4.0934	0.604254	62.8515	31.9553	1.9553	0.532504	66.0875	33.7872	3.7872	0.709028	60.8643	33.4149	3.4149	1.29987	61.6815	32.3828	2.3828	0.912181
60.6254	34.0633	4.0633	0.637821	59.3493	34.0946	4.0946	0.604431	62.8974	31.9543	1.9543	0.532231	66.1346	33.7883	3.7883	0.709234	60.9089	33.4148	3.4148	1.29984	61.7265	32.3854	2.3854	0.913177
60.6693	34.0764	4.0764	0.639877	59.3917	34.0949	4.0949	0.604476	62.9422	31.9512	1.9512	0.531387	66.183	33.7894	3.7894	0.709439	60.9532	33.4163	3.4163	1.30041	61.7714	32.3909	2.3909	0.915282
60.713	34.0818	4.0818	0.640725	59.4346	34.0936	4.0936	0.604284	62.9879	31.9487	1.9487	0.530706	66.2305	33.7885	3.7885	0.709271	60.9978	33.417	3.417	1.30067	61.8164	32.3963	2.3963	0.917349
60.7565	34.081	4.081	0.640599	59.478	34.0906	4.0906	0.603841	63.0334	31.9504	1.9504	0.531169	66.2783	33.7891	3.7891	0.709383	61.0422	33.4165	3.4165	1.30048	61.8604	32.3992	2.3992	0.91846
60.8003	34.0806	4.0806	0.640536	59.5203	34.089	4.089	0.603605	63.0783	31.9505	1.9505	0.531196	66.3267	33.7902	3.7902	0.709589	61.0861	33.417	3.417	1.30067	61.9044	32.4015	2.4015	0.91934
60.8441	34.0806	4.0806	0.640536	59.5628	34.0891	4.0891	0.60362	63.1238	31.9509	1.9509	0.531305	66.3742	33.7861	3.7861	0.708822	61.1309	33.4183	3.4183	1.30117	61.9491	32.4003	2.4003	0.918881
60.8865	34.0817	4.0817	0.640709	59.6055	34.0887	4.0887	0.603561	63.17	31.9515	1.9515	0.531469	66.4209	33.785	3.785	0.708616	61.1747	33.4191	3.4191	1.30147	61.9936	32.3998	2.3998	0.918689
60.9292	34.0805	4.0805	0.640521	59.6471	34.0921	4.0921	0.604062	63.2149	31.9516	1.9516	0.531496	66.4686	33.7858	3.7858	0.708765	61.218	33.4216	3.4216	1.30242	62.0377	32.3981	2.3981	0.918038
60.9729	34.0795	4.0795	0.640364	59.6886	34.0955	4.0955	0.604564	63.2598	31.951	1.951	0.531333	66.5162	33.7876	3.7876	0.709102	61.2619	33.4222	3.4222	1.30265	62.0823	32.3958	2.3958	0.917158
61.0159	34.0791	4.0791	0.640301	59.7316	34.0935	4.0935	0.604269	63.3052	31.9514	1.9514	0.531441	66.5628	33.7889	3.7889	0.709346	61.3066	33.4199	3.4199	1.30178	62.1271	32.3968	2.3968	0.917541
61.0588	34.0799	4.0799	0.640426	59.7739	34.0924	4.0924	0.604107	63.3496	31.9511	1.9511	0.53136	66.6098	33.7896	3.7896	0.709477	61.35	33.4185	3.4185	1.30124	62.1704	32.3975	2.3975	0.917809
61.1031	34.0906	4.0906	0.642106	59.8161	34.0923	4.0923	0.604092	63.3933	31.9512	1.9512	0.531387	66.6575	33.7899	3.7899	0.709533	61.3935	33.4191	3.4191	1.30147	62.2139	32.3972	2.3972	0.917694
61.1469	34.0976	4.0976	0.643205	59.8596	34.0917	4.0917	0.604003	63.4385	31.9527	1.9527	0.531796	66.7038	33.7904	3.7904	0.709627	61.4372	33.4185	3.4185	1.30124	62.2585	32.3967	2.3967	0.917502
61.1908	34.0991	4.0991	0.64344	59.9039	34.0923	4.0923	0.604092	63.4836	31.9529	1.9529	0.53185	66.7512	33.7911	3.7911	0.709758	61.4799	33.4173	3.4173	1.30079	62.3021	32.3968	2.3968	0.917541
61.2359	34.0983	4.0983	0.643315	59.9469	34.095	4.095	0.604491	63.5287	31.9531	1.9531	0.531904	66.8006	33.7899	3.7899	0.709533	61.5227	33.4139	3.4139	1.29949	62.3454	32.3974	2.3974	0.91777
61.2806	34.0977	4.0977	0.64322	59.9902	34.0968	4.0968	0.604756	63.5747	31.9537	1.9537	0.532068	66.8491	33.7873	3.7873	0.709046	61.567	33.4135	3.4135	1.29934	62.3903	32.3962	2.3962	0.917311
61.3239	34.1013	4.1013	0.643786	60.0336	34.0957	4.0957	0.604594	63.6213	31.9509	1.9509	0.531305	66.8965	33.7871	3.7871	0.709009	61.6106	33.4143	3.4143	1.29965	62.4352	32.3974	2.3974	0.91777
61.3677	34.1093	4.1093	0.645041	60.076	34.0947	4.0947	0.604446	63.6667	31.9528	1.9528	0.531823	66.945	33.7874	3.7874	0.709065	61.6542	33.4157	3.4157	1.30018	62.48	32.3964	2.3964	0.917388
61.4117	34.1143	4.1143	0.645826	60.1179	34.0931	4.0931	0.60421	63.7123	31.9539	1.9539	0.532122	66.9931	33.7866	3.7866	0.708915	61.6986	33.4145	3.4145	1.29972	62.5257	32.3956	2.3956	0.917081
61.455	34.1166	4.1166	0.646187	60.1611	34.091	4.091	0.6039	63.7584	31.9532	1.9532	0.531932	67.0404	33.7861	3.7861	0.708822	61.7436	33.4172	3.4172	1.30075	62.5712	32.3968	2.3968	0.917541
61.4986	34.1173	4.1173	0.646297	60.2039	34.0884	4.0884	0.603516	63.8033	31.9511	1.9511	0.53136	67.0874	33.7847	3.7847	0.70856	61.7876	33.4206	3.4206	1.30204	62.6154	32.3979	2.3979	0.917962
61.5429	34.1242	4.1242	0.64738	60.2469	34.0866	4.0866	0.603251	63.848	31.9511	1.9511	0.53136	67.1348	33.7855	3.7855	0.708709	61.8318	33.4221	3.4221	1.30262	62.6601	32.3994	2.3994	0.918536
61.586	34.1291	4.1291	0.648149	60.2899	34.0871	4.0871	0.603324	63.894	31.9514	1.9514	0.531441	67.182	33.7887	3.7887	0.709308	61.8764	33.4203	3.4203	1.30193	62.705	32.399	2.399	0.918383
61.6293	34.1295	4.1295	0.648212	60.3319	34.0883	4.0883	0.603501	63.9398	31.9507	1.9507	0.531251	67.23	33.7908	3.7908	0.709702	61.9201	33.4201	3.4201	1.30185	62.7491	32.3977	2.3977	0.917885
61.6732	34.1304	4.1304	0.648353	60.3732	34.0891	4.0891	0.60362	63.985	31.9519	1.9519	0.531578	67.2786	33.7898	3.7898	0.709514	61.9637	33.4197	3.4197	1.3017	62.7933	32.3965	2.3965	0.917426
61.716	34.1315	4.1315	0.648526	60.4156	34.098	4.098	0.604933	64.0299	31.9518	1.9518	0.53155	67.325	33.7882	3.7882	0.709215	62.0082	33.419	3.419	1.30144	62.8384	32.3973	2.3973	0.917732
61.7583	34.132	4.132	0.648605	60.4584	34.1073	4.1073	0.606306	64.0747	31.9518	1.9518	0.53155	67.3704	33.7881	3.7881	0.709196	62.0519	33.4172	3.4172	1.30075	62.8825	32.4003	2.4003	0.918881
61.8019	34.1308	4.1308	0.648416	60.5005	34.1086	4.1086	0.606498	64.1191	31.9512	1.9512	0.531387	67.4177	33.7887	3.7887	0.709308	62.0952	33.4172	3.4172	1.30075	62.9264	32.4024	2.4024	0.919685
61.8457	34.1287	4.1287	0.648087	60.5427	34.1098	4.1098	0.606675	64.164	31.9532	1.9532	0.531932	67.465	33.7897	3.7897	0.709496	62.1394	33.419	3.419	1.30144	62.971	32.4022	2.4022	0.919608
61.889	34.1268	4.1268	0.647788	60.5864	34.1096	4.1096	0.606646	64.209	31.9558	1.9558	0.53264	67.5121	33.7909	3.7909	0.70972	62.1833	33.4185	3.4185	1.30124	63.0149	32.4008	2.4008	0.919072
61.933	34.127	4.127	0.64782	60.6294	34.1076	4.1076	0.60635	64.2531	31.9563	1.9563	0.532776	67.5604	33.7911	3.7911	0.709758	62.2261	33.4221	3.4221	1.30262	63.0581	32.397	2.397	0.917617
61.9781	34.1267	4.1267	0.647773	60.6725	34.1072	4.1072	0.606291	64.2978	31.9556	1.9556	0.532585	67.6091	33.7915	3.7915	0.709833	62.2692	33.429	3.429	1.30524	63.1022	32.4028	2.4028	0.919838
62.0222	34.128	4.128	0.647977	60.7163	34.1083	4.1083	0.606454	64.3441	31.9537	1.9537	0.532068	67.6572	33.7885	3.7885	0.709271	62.3128	33.4304	3.4304	1.30577	63.1466	32.4103	2.4103	0.922709
62.0661	34.129	4.129	0.648134	60.7593	34.1084	4.1084	0.606469	64.3899	31.9531	1.9531	0.531904	67.7061	33.7857	3.7857	0.708747	62.3557	33.4311	3.4311	1.30604	63.1905	32.4143	2.4143	0.92424
62.1104	34.13	4.13	0.648291	60.8019	34.1089	4.1089	0.606542	64.4356	31.953	1.953	0.531877	67.7548	33.786	3.786	0.708803	62.3991	33.432	3.432	1.30638	63.2354	32.4169	2.4169	0.925235
62.1538	34.1295	4.1295	0.648212	60.8452	34.1109	4.1109	0.606838	64.4819	31.9538	1.9538	0.532095	67.8019	33.7869	3.7869	0.708971	62.4439	33.4327	3.4327	1.30665	63.2815	32.4157	2.4157	0.924776
62.1967	34.1273	4.1273	0.647867	60.8878	34.1135	4.1135	0.607221	64.5277	31.9553	1.9553	0.532504	67.8492	33.79	3.79	0.709552	62.4882	33.4336	3.4336	1.30699	63.3263	32.4164	2.4164	0.925044
62.2408	34.1267	4.1267	0.647773	60.9301	34.113	4.113	0.607148	64.5729	31.955	1.955	0.532422	67.8978	33.7918	3.7918	0.709889	62.5324	33.4341	3.4341	1.30718	63.3708	32.4171	2.4171	0.925312
62.2848	34.1289	4.1289	0.648118	60.9731	34.1118	4.1118	0.60697	64.6188	31.9535	1.9535	0.532013	67.9452	33.7926	3.7926	0.710039	62.5775	33.4337	3.4337	1.30703	63.4161	32.4173	2.4173	0.925389
62.3282	34.1312	4.1312	0.648479	61.0168	34.1119	4.1119	0.606985	64.6643	31.9523	1.9523	0.531687	67.9925	33.7912	3.7912	0.709776	62.622	33.4341	3.4341	1.30718	63.4606	32.4172	2.4172	0.92535
62.372	34.1317	4.1317	0.648557	61.059	34.1108	4.1108	0.606823	64.7092	31.9535	1.9535	0.532013	68.0399	33.7902	3.7902	0.709589	62.6654	33.4335	3.4335	1.30695	63.5044	32.4169	2.4169	0.925235
62.4158	34.1319	4.1319	0.648589	61.101	34.1077	4.1077	0.606365	64.7549	31.9551	1.9551	0.532449	68.0869	33.789	3.789	0.709365	62.7091	33.4339	3.4339	1.30711	63.5493	32.4175	2.4175	0.925465
62.4583	34.1328	4.1328	0.64873	61.1437	34.1074	4.1074	0.606321	64.8011	31.9546	1.9546	0.532313	68.134	33.7867	3.7867	0.708934	62.753	33.4345	3.4345	1.30734	63.5939	32.4145	2.4145	0.924317
62.5011	34.133	4.133	0.648761	61.1858	34.1097	4.1097	0.60666	64.8458	31.9532	1.9532	0.531932	68.1826	33.7861	3.7861	0.708822	62.797	33.4324	3.4324	1.30654	63.6379	32.413	2.413	0.923742
62.5444	34.1325	4.1325	0.648683	61.2278	34.1089	4.1089	0.606542	64.8905	31.9532	1.9532	0.531932	68.2304	33.7834	3.7834	0.708316	62.8415	33.4316	3.4316	1.30623	63.6823	32.413	2.413	0.923742
62.5868	34.1319	4.1319	0.648589	61.2706	34.1074	4.1074	0.606321	64.9358	31.9544	1.9544	0.532259	68.2768	33.784	3.784	0.708429	62.8861	33.4312	3.4312	1.30608	63.7271	32.4129	2.4129	0.923704
62.6297	34.1331	4.1331	0.648777	61.3126	34.1079	4.1079	0.606395	64.98	31.9541	1.9541	0.532177	68.3236	33.7865	3.7865	0.708897	62.9292	33.4337	3.4337	1.30703	63.7707	32.4146	2.4146	0.924355
62.6744	34.1344	4.1344	0.648981	61.3549	34.1089	4.1089	0.606542	65.0239	31.953	1.953	0.531877	68.3719	33.7883	3.7883	0.709234	62.9727	33.4354	3.4354	1.30768	63.8143	32.4144	2.4144	0.924278
62.7184	34.1326	4.1326	0.648699	61.3985	34.1096	4.1096	0.606646	65.0691	31.9536	1.9536	0.532041	68.419	33.787	3.787	0.70899	63.0167	33.4342	3.4342	1.30722	63.8584	32.4138	2.4138	0.924049
62.7622	34.1313	4.1313	0.648495	61.4424	34.1105	4.1105	0.606779	65.1142	31.9521	1.9521	0.531632	68.4661	33.7836	3.7836	0.708354	63.0595	33.4343	3.4343	1.30726	63.9016	32.4158	2.4158	0.924814
62.807	34.1321	4.1321	0.64862	61.4851	34.1091	4.1091	0.606572	65.1585	31.9535	1.9535	0.532013	68.5153	33.7847	3.7847	0.70856	63.102	33.4414	3.4414	1.30996	63.9451	32.4172	2.4172	0.92535
62.8515	34.1334	4.1334	0.648824	61.5281	34.1075	4.1075	0.606336	65.2039	31.9539	1.9539	0.532122	68.5647	33.7864	3.7864	0.708878	63.146	33.4506	3.4506	1.31346	63.9905	32.4165	2.4165	0.925082
62.8949	34.1345	4.1345	0.648997	61.5716	34.1076	4.1076	0.60635	65.2508	31.9539	1.9539	0.532122	68.6129	33.7876	3.7876	0.709102	63.1898	33.4526	3.4526	1.31422	64.0357	32.4131	2.4131	0.923781
62.9389	34.1305	4.1305	0.648369	61.6143	34.1089	4.1089	0.606542	65.2969	31.9521	1.9521	0.531632	68.6608	33.7882	3.7882	0.709215	63.2334	33.4518	3.4518	1.31392	64.0804	32.4121	2.4121	0.923398
62.983	34.129	4.129	0.648134	61.6566	34.1121	4.1121	0.607015	65.343	31.9526	1.9526	0.531768	68.7072	33.7905	3.7905	0.709645	63.2778	33.4512	3.4512	1.31369	64.1256	32.4132	2.4132	0.923819
63.0264	34.1375	4.1375	0.649468	61.6999	34.1135	4.1135	0.607221	65.3893	31.9521	1.9521	0.531632	68.7531	33.7911	3.7911	0.709758	63.3228	33.4422	3.4422	1.31027	64.1709	32.4153	2.4153	0.924623
63.0701	34.1414	4.1414	0.65008	61.7424	34.1121	4.1121	0.607015	65.4346	31.952	1.952	0.531605	68.8004	33.7896	3.7896	0.709477	63.3668	33.4342	3.4342	1.30722	64.215	32.4168	2.4168	0.925197
63.1147	34.1416	4.1416	0.650111	61.7848	34.1082	4.1082	0.606439	65.4794	31.95	1.95	0.53106	68.8489	33.7864	3.7864	0.708878	63.4112	33.4311	3.4311	1.30604	64.2596	32.4149	2.4149	0.92447
63.1579	34.1431	4.1431	0.650347	61.8278	34.1078	4.1078	0.60638	65.5253	31.947	1.947	0.530243	68.8968	33.7868	3.7868	0.708953	63.4559	33.4305	3.4305	1.30581	64.3047	32.4134	2.4134	0.923896
63.201	34.1448	4.1448	0.650614	61.8705	34.1078	4.1078	0.60638	65.5702	31.9477	1.9477	0.530434	68.9446	33.7857	3.7857	0.708747	63.4994	33.4355	3.4355	1.30772	64.3488	32.4145	2.4145	0.924317
63.2445	34.1448	4.1448	0.650614	61.9123	34.1075	4.1075	0.606336	65.6148	31.9504	1.9504	0.531169	68.9926	33.7866	3.7866	0.708915	63.5427	33.4475	3.4475	1.31228	64.3931	32.4154	2.4154	0.924661
63.2873	34.1446	4.1446	0.650582	61.9546	34.1081	4.1081	0.606424	65.6603	31.9532	1.9532	0.531932	69.0392	33.7873	3.7873	0.709046	63.5872	33.4515	3.4515	1.31381	64.4383	32.4127	2.4127	0.923628
63.3295	34.1439	4.1439	0.650472	61.9968	34.1084	4.1084	0.606469	65.7058	31.9522	1.9522	0.531659	69.0856	33.7867	3.7867	0.708934	63.6309	33.4508	3.4508	1.31354	64.4822	32.4116	2.4116	0.923206
63.373	34.1433	4.1433	0.650378	62.0385	34.109	4.109	0.606557	65.7497	31.952	1.952	0.531605	69.1332	33.7868	3.7868	0.708953	63.6744	33.4504	3.4504	1.31339	64.5259	32.4146	2.4146	0.924355
63.4167	34.1431	4.1431	0.650347	62.0809	34.1089	4.1089	0.606542	65.7942	31.9537	1.9537	0.532068	69.1803	33.787	3.787	0.70899	63.7185	33.4513	3.4513	1.31373	64.5706	32.4157	2.4157	0.924776
63.46	34.152	4.152	0.651744	62.1249	34.1084	4.1084	0.606469	65.8397	31.9532	1.9532	0.531932	69.2274	33.7874	3.7874	0.709065	63.7622	33.4535	3.4535	1.31457	64.6147	32.4156	2.4156	0.924738
63.5042	34.159	4.159	0.652843	62.1681	34.1075	4.1075	0.606336	65.8849	31.9543	1.9543	0.532231	69.2753	33.7889	3.7889	0.709346	63.8048	33.4531	3.4531	1.31442	64.6578	32.4147	2.4147	0.924393
63.5491	34.1618	4.1618	0.653282	62.2109	34.1078	4.1078	0.60638	65.9297	31.963	1.963	0.534601	69.3233	33.788	3.788	0.709177	63.8481	33.4505	3.4505	1.31343	64.7018	32.4143	2.4143	0.92424
63.5932	34.1605	4.1605	0.653078	62.2546	34.1098	4.1098	0.606675	65.9753	31.9694	1.9694	0.536344	69.3708	33.7865	3.7865	0.708897	63.8917	33.4499	3.4499	1.3132	64.7466	32.4142	2.4142	0.924202
63.6376	34.1614	4.1614	0.653219	62.2978	34.1092	4.1092	0.606587	66.0201	31.9739	1.9739	0.537569	69.4198	33.7846	3.7846	0.708541	63.9348	33.4508	3.4508	1.31354	64.7907	32.4156	2.4156	0.924738
63.6821	34.1711	4.1711	0.654742	62.3402	34.1088	4.1088	0.606528	66.0656	31.9746	1.9746	0.53776	69.469	33.7841	3.7841	0.708447	63.9782	33.4503	3.4503	1.31335	64.8349	32.4179	2.4179	0.925618
63.7253	34.1765	4.1765	0.65559	62.3835	34.1083	4.1083	0.606454	66.1123	31.9698	1.9698	0.536453	69.5162	33.785	3.785	0.708616	64.023	33.4504	3.4504	1.31339	64.88	32.4172	2.4172	0.92535
63.7683	34.1787	4.1787	0.655935	62.4264	34.1062	4.1062	0.606144	66.1583	31.9599	1.9599	0.533756	69.5633	33.7865	3.7865	0.708897	64.0672	33.451	3.451	1.31362	64.9245	32.4182	2.4182	0.925733
63.8126	34.1783	4.1783	0.655872	62.4692	34.1058	4.1058	0.606085	66.2034	31.9557	1.9557	0.532613	69.6117	33.7878	3.7878	0.70914	64.1113	33.4519	3.4519	1.31396	64.9696	32.4196	2.4196	0.926269
63.8563	34.177	4.177	0.655668	62.5119	34.107	4.107	0.606262	66.2495	31.9543	1.9543	0.532231	69.6592	33.788	3.788	0.709177	64.1564	33.4512	3.4512	1.31369	65.0155	32.4197	2.4197	0.926307
63.8996	34.1779	4.1779	0.655809	62.5543	34.1076	4.1076	0.60635	66.295	31.953	1.953	0.531877	69.7065	33.7871	3.7871	0.709009	64.2007	33.4496	3.4496	1.31308	65.0603	32.4192	2.4192	0.926116
63.9437	34.1767	4.1767	0.655621	62.5962	34.1102	4.1102	0.606734	66.3398	31.9528	1.9528	0.531823	69.7548	33.7863	3.7863	0.708859	64.2441	33.4494	3.4494	1.31301	65.1044	32.4233	2.4233	0.927685
63.9876	34.1745	4.1745	0.655276	62.639	34.1099	4.1099	0.60669	66.3849	31.9573	1.9573	0.533048	69.8024	33.7886	3.7886	0.70929	64.2887	33.4523	3.4523	1.31411	65.1494	32.4264	2.4264	0.928872
64.03	34.177	4.177	0.655668	62.6821	34.1097	4.1097	0.60666	66.4308	31.9683	1.9683	0.536044	69.8495	33.7918	3.7918	0.709889	64.3326	33.4544	3.4544	1.31491	65.1939	32.4288	2.4288	0.929791
64.0728	34.1805	4.1805	0.656218	62.724	34.111	4.111	0.606852	66.4754	31.9738	1.9738	0.537542	69.8972	33.791	3.791	0.709739	64.376	33.4523	3.4523	1.31411	65.2377	32.4306	2.4306	0.93048
64.1164	34.1969	4.1969	0.658792	62.7657	34.1103	4.1103	0.606749	66.5202	31.9753	1.9753	0.53795	69.9443	33.7903	3.7903	0.709608	64.4203	33.4476	3.4476	1.31232	65.2822	32.4264	2.4264	0.928872
64.1591	34.2081	4.2081	0.66055	62.8087	34.1081	4.1081	0.606424	66.5659	31.9741	1.9741	0.537624	69.9906	33.7896	3.7896	0.709477	64.4651	33.4467	3.4467	1.31198	65.3273	32.4175	2.4175	0.925465
64.2018	34.2119	4.2119	0.661147	62.8513	34.1073	4.1073	0.606306	66.6106	31.9714	1.9714	0.536888	70.0371	33.79	3.79	0.709552	64.5085	33.4498	3.4498	1.31316	65.3709	32.4142	2.4142	0.924202
64.2461	34.2113	4.2113	0.661052	62.8935	34.1088	4.1088	0.606528	66.6546	31.9705	1.9705	0.536643	70.0849	33.7875	3.7875	0.709084	64.5519	33.4522	3.4522	1.31407	65.4143	32.4154	2.4154	0.924661
64.2899	34.2101	4.2101	0.660864	62.9365	34.1086	4.1086	0.606498	66.6997	31.9718	1.9718	0.536997	70.1323	33.7846	3.7846	0.708541	64.5955	33.4517	3.4517	1.31388	65.4585	32.4177	2.4177	0.925542
64.3337	34.2088	4.2088	0.66066	62.9803	34.1091	4.1091	0.606572	66.7447	31.9734	1.9734	0.537433	70.1801	33.7845	3.7845	0.708522	64.6382	33.4509	3.4509	1.31358	65.5019	32.4172	2.4172	0.92535
64.3785	34.2084	4.2084	0.660597	63.0235	34.1067	4.1067	0.606218	66.7896	31.9755	1.9755	0.538005	70.2289	33.7866	3.7866	0.708915	64.6808	33.4518	3.4518	1.31392	65.5455	32.4227	2.4227	0.927456
64.4231	34.2105	4.2105	0.660927	63.0669	34.1069	4.1069	0.606247	66.8357	31.9682	1.9682	0.536017	70.2771	33.7883	3.7883	0.709234	64.7248	33.4516	3.4516	1.31384	65.5907	32.4291	2.4291	0.929906
64.4666	34.2113	4.2113	0.661052	63.1104	34.1071	4.1071	0.606277	66.8825	31.9609	1.9609	0.534029	70.325	33.7902	3.7902	0.709589	64.7683	33.4513	3.4513	1.31373	65.6354	32.4316	2.4316	0.930863
64.5107	34.2141	4.2141	0.661492	63.1531	34.1115	4.1115	0.606926	66.9282	31.9564	1.9564	0.532803	70.3736	33.7897	3.7897	0.709496	64.8119	33.4519	3.4519	1.31396	65.6799	32.4332	2.4332	0.931475
64.5548	34.2226	4.2226	0.662826	63.1955	34.1202	4.1202	0.60821	66.9741	31.9539	1.9539	0.532122	70.4214	33.7886	3.7886	0.70929	64.8567	33.4513	3.4513	1.31373	65.7254	32.4328	2.4328	0.931322
64.5981	34.2261	4.2261	0.663376	63.2387	34.1255	4.1255	0.608993	67.0201	31.953	1.953	0.531877	70.4681	33.7889	3.7889	0.709346	64.902	33.4498	3.4498	1.31316	65.7708	32.4286	2.4286	0.929714
64.6417	34.2277	4.2277	0.663627	63.2808	34.127	4.127	0.609214	67.0651	31.9626	1.9626	0.534492	70.5155	33.79	3.79	0.709552	64.946	33.4508	3.4508	1.31354	65.8149	32.4291	2.4291	0.929906
64.6859	34.2285	4.2285	0.663752	63.3231	34.1253	4.1253	0.608963	67.1096	31.9713	1.9713	0.536861	70.5634	33.7892	3.7892	0.709402	64.9904	33.4518	3.4518	1.31392	65.8596	32.4292	2.4292	0.929944
64.7291	34.2304	4.2304	0.66405	63.3664	34.125	4.125	0.608919	67.1552	31.974	1.974	0.537596	70.6108	33.79	3.79	0.709552	65.0349	33.452	3.452	1.314	65.9049	32.4298	2.4298	0.930174
64.7725	34.2366	4.2366	0.665024	63.4092	34.124	4.124	0.608771	67.2004	31.9725	1.9725	0.537188	70.6584	33.7894	3.7894	0.709439	65.0783	33.4519	3.4519	1.31396	65.9492	32.4309	2.4309	0.930595
64.8165	34.2389	4.2389	0.665385	63.4506	34.124	4.124	0.608771	67.2456	31.9713	1.9713	0.536861	70.7066	33.7901	3.7901	0.709571	65.1214	33.4512	3.4512	1.31369	65.9933	32.4325	2.4325	0.931207
64.8594	34.2421	4.2421	0.665887	63.4925	34.1229	4.1229	0.608609	67.291	31.9713	1.9713	0.536861	70.7534	33.7911	3.7911	0.709758	65.1659	33.4506	3.4506	1.31346	66.0384	32.4306	2.4306	0.93048
64.9016	34.2437	4.2437	0.666138	63.5348	34.1213	4.1213	0.608373	67.3359	31.9714	1.9714	0.536888	70.7997	33.7891	3.7891	0.709383	65.2097	33.4488	3.4488	1.31278	66.0826	32.4259	2.4259	0.928681
64.9451	34.2468	4.2468	0.666625	63.5769	34.1215	4.1215	0.608402	67.3801	31.9718	1.9718	0.536997	70.8472	33.787	3.787	0.70899	65.2534	33.4503	3.4503	1.31335	66.1267	32.4249	2.4249	0.928298
64.9887	34.2537	4.2537	0.667708	63.6194	34.1207	4.1207	0.608284	67.4249	31.973	1.973	0.537324	70.8943	33.7877	3.7877	0.709121	65.2976	33.452	3.452	1.314	66.1708	32.4285	2.4285	0.929676
65.0313	34.2575	4.2575	0.668304	63.6628	34.1212	4.1212	0.608358	67.4698	31.9728	1.9728	0.53727	70.9412	33.7884	3.7884	0.709252	65.3413	33.4533	3.4533	1.31449	66.2135	32.4302	2.4302	0.930327
65.075	34.2577	4.2577	0.668336	63.7055	34.1227	4.1227	0.608579	67.5139	31.9734	1.9734	0.537433	70.9891	33.7869	3.7869	0.708971	65.3839	33.4533	3.4533	1.31449	66.2568	32.4286	2.4286	0.929714
65.1202	34.2592	4.2592	0.668571	63.7488	34.1222	4.1222	0.608506	67.5585	31.9714	1.9714	0.536888	71.0373	33.7868	3.7868	0.708953	65.4271	33.4514	3.4514	1.31377	66.3017	32.4295	2.4295	0.930059
65.1647	34.26	4.26	0.668697	63.7931	34.1227	4.1227	0.608579	67.6048	31.968	1.968	0.535962	71.0851	33.7871	3.7871	0.709009	65.4706	33.4469	3.4469	1.31206	66.3468	32.431	2.431	0.930633
65.209	34.2735	4.2735	0.670816	63.8362	34.1222	4.1222	0.608506	67.6504	31.9684	1.9684	0.536071	71.1337	33.787	3.787	0.70899	65.5136	33.4472	3.4472	1.31217	66.3908	32.4412	2.4412	0.934538
65.2534	34.2845	4.2845	0.672543	63.8784	34.1206	4.1206	0.608269	67.696	31.97	1.97	0.536507	71.1827	33.787	3.787	0.70899	65.557	33.45	3.45	1.31324	66.4355	32.4487	2.4487	0.937409
65.2969	34.2892	4.2892	0.67328	63.9219	34.1224	4.1224	0.608535	67.7428	31.9725	1.9725	0.537188	71.23	33.7881	3.7881	0.709196	65.6018	33.4516	3.4516	1.31384	66.4816	32.4485	2.4485	0.937333
65.3401	34.2897	4.2897	0.673359	63.9648	34.1235	4.1235	0.608698	67.7888	31.973	1.973	0.537324	71.2772	33.7881	3.7881	0.709196	65.6458	33.4515	3.4515	1.31381	66.5261	32.4476	2.4476	0.936988
65.3836	34.2591	4.2591	0.668556	64.0068	34.1228	4.1228	0.608594	67.8336	31.9743	1.9743	0.537678	71.3257	33.7867	3.7867	0.708934	65.6899	33.4517	3.4517	1.31388	66.5703	32.4453	2.4453	0.936107
65.4264	34.2032	4.2032	0.659781	64.0495	34.1221	4.1221	0.608491	67.8793	31.9745	1.9745	0.537733	71.3732	33.7871	3.7871	0.709009	65.7353	33.4517	3.4517	1.31388	66.6159	32.4428	2.4428	0.93515
65.4696	34.1774	4.1774	0.655731	64.0932	34.1207	4.1207	0.608284	67.9249	31.9714	1.9714	0.536888	71.4206	33.7899	3.7899	0.709533	65.7798	33.4509	3.4509	1.31358	66.6607	32.4449	2.4449	0.935954
65.5141	34.1734	4.1734	0.655103	64.1357	34.1207	4.1207	0.608284	67.97	31.9691	1.9691	0.536262	71.4691	33.7905	3.7905	0.709645	65.8232	33.4529	3.4529	1.31434	66.7044	32.4483	2.4483	0.937256
65.5589	34.1765	4.1765	0.65559	64.1782	34.1224	4.1224	0.608535	68.0155	31.97	1.97	0.536507	71.517	33.7897	3.7897	0.709496	65.8676	33.4526	3.4526	1.31422	66.7489	32.4495	2.4495	0.937715
65.6021	34.1783	4.1783	0.655872	64.221	34.1235	4.1235	0.608698	68.0614	31.9695	1.9695	0.536371	71.564	33.788	3.788	0.709177	65.9118	33.4527	3.4527	1.31426	66.7936	32.4503	2.4503	0.938022
65.6449	34.1401	4.1401	0.649876	64.263	34.126	4.126	0.609067	68.1061	31.9679	1.9679	0.535935	71.6115	33.7882	3.7882	0.709215	65.9554	33.4521	3.4521	1.31403	66.8378	32.4491	2.4491	0.937562
65.6882	34.1072	4.1072	0.644712	64.3048	34.1283	4.1283	0.609406	68.1511	31.9685	1.9685	0.536098	71.6587	33.7889	3.7889	0.709346	65.9992	33.4517	3.4517	1.31388	66.8823	32.4468	2.4468	0.936682
65.7308	34.0977	4.0977	0.64322	64.3474	34.1271	4.1271	0.609229	68.1964	31.9706	1.9706	0.53667	71.7047	33.7892	3.7892	0.709402	66.0437	33.4517	3.4517	1.31388	66.9271	32.4472	2.4472	0.936835
65.7738	34.0967	4.0967	0.643063	64.3891	34.1225	4.1225	0.60855	68.2408	31.9717	1.9717	0.53697	71.7515	33.7888	3.7888	0.709327	66.087	33.45	3.45	1.31324	66.9704	32.4472	2.4472	0.936835
65.8183	34.1202	4.1202	0.646752	64.4312	34.1219	4.1219	0.608461	68.2848	31.9725	1.9725	0.537188	71.7997	33.7908	3.7908	0.709702	66.1306	33.45	3.45	1.31324	67.0138	32.4448	2.4448	0.935916
65.8622	34.1596	4.1596	0.652937	64.4748	34.123	4.123	0.608624	68.3303	31.9712	1.9712	0.536834	71.8468	33.7933	3.7933	0.71017	66.1745	33.4486	3.4486	1.3127	67.0582	32.4476	2.4476	0.936988
65.906	34.1784	4.1784	0.655888	64.5192	34.1235	4.1235	0.608698	68.3752	31.9696	1.9696	0.536398	71.8944	33.7929	3.7929	0.710095	66.2172	33.4498	3.4498	1.31316	67.1018	32.4494	2.4494	0.937677
65.9505	34.1829	4.1829	0.656594	64.5624	34.1234	4.1234	0.608683	68.4198	31.9717	1.9717	0.53697	71.9435	33.7907	3.7907	0.709683	66.2597	33.452	3.452	1.314	67.1454	32.4499	2.4499	0.937868
65.9946	34.1811	4.1811	0.656312	64.6057	34.1226	4.1226	0.608565	68.4656	31.9755	1.9755	0.538005	71.9921	33.7876	3.7876	0.709102	66.3038	33.4511	3.4511	1.31365	67.1905	32.4496	2.4496	0.937754
66.038	34.1735	4.1735	0.655119	64.649	34.1227	4.1227	0.608579	68.5124	31.977	1.977	0.538413	72.0396	33.7875	3.7875	0.709084	66.3472	33.4514	3.4514	1.31377	67.2355	32.449	2.449	0.937524
66.0822	34.1632	4.1632	0.653502	64.6915	34.1323	4.1323	0.609997	68.5581	31.9769	1.9769	0.538386	72.0878	33.7861	3.7861	0.708822	66.3903	33.4526	3.4526	1.31422	67.28	32.4469	2.4469	0.93672
66.1262	34.1614	4.1614	0.653219	64.7337	34.141	4.141	0.611281	68.6039	31.9742	1.9742	0.537651	72.1357	33.7859	3.7859	0.708784	66.4347	33.4518	3.4518	1.31392	67.3255	32.4457	2.4457	0.936261
66.1694	34.1629	4.1629	0.653455	64.7771	34.1411	4.1411	0.611296	68.65	31.9725	1.9725	0.537188	72.1825	33.7868	3.7868	0.708953	66.4799	33.4494	3.4494	1.31301	67.3709	32.4479	2.4479	0.937103
66.2131	34.1623	4.1623	0.653361	64.8197	34.1403	4.1403	0.611178	68.695	31.9751	1.9751	0.537896	72.2297	33.7884	3.7884	0.709252	66.5241	33.4493	3.4493	1.31297	67.4152	32.4497	2.4497	0.937792
66.2576	34.1621	4.1621	0.653329	64.8622	34.1409	4.1409	0.611266	68.7399	31.9777	1.9777	0.538604	72.2782	33.7887	3.7887	0.709308	66.5685	33.4527	3.4527	1.31426	67.4596	32.4505	2.4505	0.938098
66.3009	34.1635	4.1635	0.653549	64.9051	34.1419	4.1419	0.611414	68.7861	31.978	1.978	0.538686	72.3261	33.7889	3.7889	0.709346	66.6134	33.4614	3.4614	1.31757	67.5046	32.4493	2.4493	0.937639
66.3439	34.1632	4.1632	0.653502	64.9477	34.1408	4.1408	0.611251	68.8312	31.9759	1.9759	0.538114	72.3737	33.7899	3.7899	0.709533	66.6573	33.4663	3.4663	1.31944	67.5489	32.4478	2.4478	0.937065
66.3875	34.1621	4.1621	0.653329	64.9893	34.1405	4.1405	0.611207	68.8759	31.9723	1.9723	0.537133	72.4216	33.7902	3.7902	0.709589	66.7007	33.4679	3.4679	1.32005	67.5934	32.4488	2.4488	0.937447
66.4303	34.1625	4.1625	0.653392	65.0315	34.1396	4.1396	0.611074	68.9213	31.9712	1.9712	0.536834	72.4683	33.7893	3.7893	0.709421	66.745	33.4683	3.4683	1.3202	67.6387	32.4482	2.4482	0.937218
66.4727	34.1637	4.1637	0.653581	65.0737	34.1397	4.1397	0.611089	68.9665	31.9712	1.9712	0.536834	72.5146	33.7887	3.7887	0.709308	66.7885	33.4689	3.4689	1.32043	67.6826	32.4472	2.4472	0.936835
66.5163	34.1655	4.1655	0.653863	65.1155	34.1408	4.1408	0.611251	69.0103	31.9707	1.9707	0.536698	72.5619	33.7891	3.7891	0.709383	66.8321	33.4682	3.4682	1.32016	67.7262	32.4433	2.4433	0.935342
66.5599	34.1649	4.1649	0.653769	65.1578	34.1412	4.1412	0.61131	69.0547	31.9693	1.9693	0.536316	72.6088	33.7876	3.7876	0.709102	66.8766	33.4667	3.4667	1.31959	67.7706	32.4445	2.4445	0.935801
66.6033	34.1648	4.1648	0.653753	65.2015	34.1425	4.1425	0.611502	69.1002	31.9715	1.9715	0.536915	72.6554	33.7875	3.7875	0.709084	66.9204	33.465	3.465	1.31894	67.8145	32.4468	2.4468	0.936682
66.6475	34.1624	4.1624	0.653376	65.2443	34.1409	4.1409	0.611266	69.1448	31.9744	1.9744	0.537705	72.7034	33.7854	3.7854	0.708691	66.9629	33.4672	3.4672	1.31978	67.8576	32.4485	2.4485	0.937333
66.6926	34.1613	4.1613	0.653204	65.2874	34.1409	4.1409	0.611266	69.1893	31.9758	1.9758	0.538087	72.7519	33.7842	3.7842	0.708466	67.0063	33.4662	3.4662	1.3194	67.9018	32.4504	2.4504	0.93806
66.7365	34.1605	4.1605	0.653078	65.3312	34.1399	4.1399	0.611118	69.2355	31.9735	1.9735	0.53746	72.7996	33.7868	3.7868	0.708953	67.0499	33.4645	3.4645	1.31875	67.9467	32.4506	2.4506	0.938136
66.7805	34.1595	4.1595	0.652921	65.3741	34.1388	4.1388	0.610956	69.2811	31.9709	1.9709	0.536752	72.8478	33.7877	3.7877	0.709121	67.0923	33.4644	3.4644	1.31872	67.9911	32.4502	2.4502	0.937983
66.8251	34.161	4.161	0.653157	65.4164	34.1407	4.1407	0.611237	69.3269	31.9702	1.9702	0.536561	72.8968	33.7881	3.7881	0.709196	67.1354	33.4627	3.4627	1.31807	68.0354	32.4482	2.4482	0.937218
66.8684	34.1625	4.1625	0.653392	65.4597	34.1416	4.1416	0.611369	69.3735	31.9689	1.9689	0.536207	72.9445	33.7893	3.7893	0.709421	67.1804	33.4636	3.4636	1.31841	68.0808	32.4459	2.4459	0.936337
66.9113	34.1641	4.1641	0.653643	65.5029	34.1413	4.1413	0.611325	69.4196	31.9695	1.9695	0.536371	72.9921	33.7879	3.7879	0.709159	67.2245	33.4668	3.4668	1.31963	68.126	32.445	2.445	0.935993
66.9554	34.165	4.165	0.653785	65.5459	34.1394	4.1394	0.611045	69.4645	31.9719	1.9719	0.537024	73.0406	33.7863	3.7863	0.708859	67.2689	33.4651	3.4651	1.31898	68.1709	32.4466	2.4466	0.936605
66.9991	34.1636	4.1636	0.653565	65.5893	34.1385	4.1385	0.610912	69.5103	31.9719	1.9719	0.537024	73.088	33.7864	3.7864	0.708878	67.3145	33.4659	3.4659	1.31929	68.2162	32.4478	2.4478	0.937065
67.0423	34.1629	4.1629	0.653455	65.6324	34.1383	4.1383	0.610882	69.5558	31.9713	1.9713	0.536861	73.1354	33.7895	3.7895	0.709458	67.3591	33.4667	3.4667	1.31959	68.2605	32.4494	2.4494	0.937677
67.0859	34.1639	4.1639	0.653612	65.6739	34.1392	4.1392	0.611015	69.6007	31.9723	1.9723	0.537133	73.1837	33.7927	3.7927	0.710057	67.4025	33.4657	3.4657	1.31921	68.3043	32.4506	2.4506	0.938136
67.1299	34.164	4.164	0.653628	65.7163	34.141	4.141	0.611281	69.6461	31.974	1.974	0.537596	73.2316	33.7929	3.7929	0.710095	67.4467	33.4641	3.4641	1.3186	68.3493	32.4509	2.4509	0.938251
67.1727	34.1651	4.1651	0.6538	65.7597	34.1409	4.1409	0.611266	69.6918	31.9762	1.9762	0.538195	73.2788	33.7902	3.7902	0.709589	67.4907	33.4633	3.4633	1.3183	68.3938	32.4505	2.4505	0.938098
67.2156	34.1653	4.1653	0.653832	65.8015	34.14	4.14	0.611133	69.7364	31.9757	1.9757	0.538059	73.3264	33.7972	3.7972	0.7109	67.5341	33.4653	3.4653	1.31906	68.4372	32.449	2.449	0.937524
67.2589	34.1626	4.1626	0.653408	65.8425	34.1396	4.1396	0.611074	69.7816	31.9737	1.9737	0.537515	73.3733	33.8011	3.8011	0.71163	67.5782	33.467	3.467	1.31971	68.4814	32.448	2.448	0.937141
67.3016	34.1618	4.1618	0.653282	65.8852	34.141	4.141	0.611281	69.8271	31.9746	1.9746	0.53776	73.4191	33.8028	3.8028	0.711948	67.6226	33.4669	3.4669	1.31967	68.5265	32.4476	2.4476	0.936988
67.3447	34.1625	4.1625	0.653392	65.9277	34.1502	4.1502	0.612639	69.8714	31.9745	1.9745	0.537733	73.4658	33.8047	3.8047	0.712304	67.6658	33.4676	3.4676	1.31993	68.5702	32.4497	2.4497	0.937792
67.3892	34.162	4.162	0.653314	65.9702	34.1575	4.1575	0.613717	69.9155	31.9735	1.9735	0.53746	73.5142	33.8056	3.8056	0.712472	67.7094	33.468	3.468	1.32009	68.6138	32.4543	2.4543	0.939553
67.433	34.1624	4.1624	0.653376	66.0138	34.1592	4.1592	0.613967	69.9608	31.9726	1.9726	0.537215	73.5615	33.8059	3.8059	0.712529	67.7535	33.4684	3.4684	1.32024	68.6581	32.4624	2.4624	0.942654
67.477	34.1628	4.1628	0.653439	66.0577	34.1553	4.1553	0.613392	70.0059	31.9706	1.9706	0.53667	73.6088	33.8059	3.8059	0.712529	67.7965	33.466	3.466	1.31933	68.7016	32.4651	2.4651	0.943687
67.5219	34.1619	4.1619	0.653298	66.1006	34.1521	4.1521	0.612919	70.051	31.9708	1.9708	0.536725	73.6574	33.8067	3.8067	0.712678	67.8392	33.4637	3.4637	1.31845	68.7454	32.4655	2.4655	0.94384
67.5664	34.1587	4.1587	0.652796	66.1436	34.1509	4.1509	0.612742	70.0968	31.9729	1.9729	0.537297	73.706	33.8053	3.8053	0.712416	67.8831	33.465	3.465	1.31894	68.7907	32.4658	2.4658	0.943955
67.6098	34.16	4.16	0.653	66.1867	34.1504	4.1504	0.612668	70.143	31.9726	1.9726	0.537215	73.7541	33.8039	3.8039	0.712154	67.9267	33.4661	3.4661	1.31936	68.8355	32.4604	2.4604	0.941888
67.6534	34.1627	4.1627	0.653424	66.2292	34.1521	4.1521	0.612919	70.1881	31.9718	1.9718	0.536997	73.8025	33.8025	3.8025	0.711892	67.9703	33.4645	3.4645	1.31875	68.8797	32.4524	2.4524	0.938826
67.6974	34.1625	4.1625	0.653392	66.2718	34.1556	4.1556	0.613436	70.2337	31.9724	1.9724	0.537161	73.8498	33.8025	3.8025	0.711892	68.015	33.4636	3.4636	1.31841	68.9252	32.4485	2.4485	0.937333
67.741	34.1595	4.1595	0.652921	66.3155	34.1569	4.1569	0.613628	70.28	31.9717	1.9717	0.53697	73.8971	33.8039	3.8039	0.712154	68.06	33.4654	3.4654	1.3191	68.9709	32.4477	2.4477	0.937026
67.7848	34.1598	4.1598	0.652968	66.3583	34.155	4.155	0.613348	70.3255	31.9696	1.9696	0.536398	73.9453	33.8057	3.8057	0.712491	68.1036	33.4677	3.4677	1.31997	69.0151	32.4498	2.4498	0.93783
67.829	34.1609	4.1609	0.653141	66.4005	34.1527	4.1527	0.613008	70.3704	31.9677	1.9677	0.535881	73.9934	33.8054	3.8054	0.712435	68.1476	33.4674	3.4674	1.31986	69.0596	32.4573	2.4573	0.940701
67.8719	34.1614	4.1614	0.653219	66.4434	34.1551	4.1551	0.613362	70.4163	31.9697	1.9697	0.536425	74.0404	33.8059	3.8059	0.712529	68.1917	33.4663	3.4663	1.31944	69.1045	32.4606	2.4606	0.941965
67.9151	34.1617	4.1617	0.653267	66.486	34.1539	4.1539	0.613185	70.4613	31.9707	1.9707	0.536698	74.088	33.8063	3.8063	0.712603	68.2353	33.4677	3.4677	1.31997	69.1487	32.4612	2.4612	0.942194
67.9592	34.1634	4.1634	0.653533	66.5274	34.1547	4.1547	0.613303	70.506	31.971	1.971	0.536779	74.1362	33.8041	3.8041	0.712192	68.279	33.4667	3.4667	1.31959	69.1932	32.4624	2.4624	0.942654
68.0024	34.1647	4.1647	0.653737	66.5696	34.1579	4.1579	0.613776	70.5517	31.9708	1.9708	0.536725	74.1829	33.8046	3.8046	0.712285	68.3238	33.4644	3.4644	1.31872	69.2383	32.463	2.463	0.942883
68.0447	34.1639	4.1639	0.653612	66.6121	34.1665	4.1665	0.615045	70.5971	31.9702	1.9702	0.536561	74.2288	33.8062	3.8062	0.712585	68.3676	33.4641	3.4641	1.3186	69.2824	32.4629	2.4629	0.942845
68.0878	34.1621	4.1621	0.653329	66.6541	34.173	4.173	0.616005	70.6412	31.9712	1.9712	0.536834	74.2759	33.8039	3.8039	0.712154	68.4111	33.4639	3.4639	1.31853	69.3264	32.4618	2.4618	0.942424
68.1311	34.1613	4.1613	0.653204	66.6965	34.1755	4.1755	0.616374	70.6859	31.9731	1.9731	0.537351	74.323	33.8021	3.8021	0.711817	68.4553	33.4653	3.4653	1.31906	69.3709	32.4628	2.4628	0.942807
68.1743	34.1634	4.1634	0.653533	66.74	34.1756	4.1756	0.616388	70.7308	31.9734	1.9734	0.537433	74.37	33.8035	3.8035	0.712079	68.4993	33.4635	3.4635	1.31837	69.4147	32.4643	2.4643	0.943381
68.2185	34.164	4.164	0.653628	66.7828	34.1752	4.1752	0.616329	70.775	31.9744	1.9744	0.537705	74.4179	33.8071	3.8071	0.712753	68.5419	33.4632	3.4632	1.31826	69.4581	32.464	2.464	0.943266
68.2638	34.1628	4.1628	0.653439	66.8259	34.1734	4.1734	0.616064	70.8199	31.975	1.975	0.537869	74.4661	33.8043	3.8043	0.712229	68.5849	33.4655	3.4655	1.31914	69.5025	32.464	2.464	0.943266
68.3079	34.165	4.165	0.653785	66.8699	34.1715	4.1715	0.615783	70.8663	31.9741	1.9741	0.537624	74.5136	33.8014	3.8014	0.711686	68.6285	33.4664	3.4664	1.31948	69.5467	32.4632	2.4632	0.94296
68.3518	34.1674	4.1674	0.654161	66.9127	34.1705	4.1705	0.615636	70.9119	31.9734	1.9734	0.537433	74.5622	33.7995	3.7995	0.71133	68.6716	33.4679	3.4679	1.32005	69.5899	32.4627	2.4627	0.942769
68.3963	34.1691	4.1691	0.654428	66.9548	34.1707	4.1707	0.615665	70.9574	31.9725	1.9725	0.537188	74.6113	33.8002	3.8002	0.711461	68.7152	33.4705	3.4705	1.32104	69.6346	32.4641	2.4641	0.943304
68.44	34.1696	4.1696	0.654507	66.998	34.1721	4.1721	0.615872	71.0039	31.9697	1.9697	0.536425	74.659	33.804	3.804	0.712173	68.7602	33.4711	3.4711	1.32127	69.681	32.4672	2.4672	0.944491
68.4832	34.1695	4.1695	0.654491	67.0412	34.1756	4.1756	0.616388	71.0497	31.9698	1.9698	0.536453	74.7065	33.8034	3.8034	0.712061	68.8042	33.4701	3.4701	1.32089	69.7263	32.466	2.466	0.944032
68.527	34.1661	4.1661	0.653957	67.0838	34.1765	4.1765	0.616521	71.0943	31.9718	1.9718	0.536997	74.7551	33.801	3.801	0.711611	68.8481	33.4675	3.4675	1.3199	69.771	32.465	2.465	0.943649
68.5704	34.162	4.162	0.653314	67.1263	34.1749	4.1749	0.616285	71.1398	31.9725	1.9725	0.537188	74.8026	33.802	3.802	0.711798	68.893	33.4675	3.4675	1.3199	69.8161	32.4649	2.4649	0.943611
68.6138	34.1597	4.1597	0.652953	67.1695	34.1742	4.1742	0.616182	71.1856	31.9733	1.9733	0.537406	74.8497	33.8037	3.8037	0.712117	68.9373	33.4687	3.4687	1.32035	69.8604	32.4643	2.4643	0.943381
68.6577	34.1596	4.1596	0.652937	67.2116	34.1731	4.1731	0.616019	71.231	31.975	1.975	0.537869	74.8978	33.8039	3.8039	0.712154	68.9809	33.4699	3.4699	1.32081	69.9043	32.4632	2.4632	0.94296
68.7017	34.1616	4.1616	0.653251	67.2543	34.1739	4.1739	0.616137	71.2763	31.9771	1.9771	0.538441	74.9454	33.8031	3.8031	0.712004	69.0254	33.4753	3.4753	1.32287	69.9488	32.4616	2.4616	0.942347
68.7446	34.1645	4.1645	0.653706	67.2974	34.1754	4.1754	0.616359	71.322	31.9841	1.9841	0.540347	74.9923	33.804	3.804	0.712173	69.0695	33.4804	3.4804	1.32481	69.9931	32.4641	2.4641	0.943304
68.7875	34.1668	4.1668	0.654067	67.3394	34.1768	4.1768	0.616566	71.3666	31.9878	1.9878	0.541355	75.04	33.8056	3.8056	0.712472	69.1131	33.4814	3.4814	1.32519	70.0373	32.4661	2.4661	0.94407
68.8308	34.1668	4.1668	0.654067	67.381	34.1758	4.1758	0.616418	71.4117	31.9869	1.9869	0.54111	75.0875	33.8046	3.8046	0.712285	69.1569	33.4793	3.4793	1.32439	70.0819	32.4661	2.4661	0.94407
68.8732	34.1643	4.1643	0.653675	67.4241	34.1724	4.1724	0.615916	71.4571	31.9867	1.9867	0.541055	75.1337	33.8045	3.8045	0.712266	69.2012	33.4793	3.4793	1.32439	70.1267	32.4642	2.4642	0.943343
68.9157	34.1639	4.1639	0.653612	67.4664	34.1704	4.1704	0.615621	71.5016	31.987	1.987	0.541137	75.1804	33.8063	3.8063	0.712603	69.2445	33.4793	3.4793	1.32439	70.17	32.4619	2.4619	0.942462
68.9604	34.1629	4.1629	0.653455	67.5089	34.1696	4.1696	0.615503	71.5457	31.9857	1.9857	0.540783	75.2281	33.8065	3.8065	0.712641	69.2879	33.4816	3.4816	1.32526	70.2136	32.4642	2.4642	0.943343
69.0047	34.1634	4.1634	0.653533	67.5526	34.1719	4.1719	0.615842	71.5911	31.9838	1.9838	0.540265	75.2751	33.8063	3.8063	0.712603	69.3319	33.4849	3.4849	1.32652	70.2581	32.4658	2.4658	0.943955
69.0487	34.1626	4.1626	0.653408	67.5961	34.1755	4.1755	0.616374	71.6361	31.9829	1.9829	0.54002	75.323	33.8069	3.8069	0.712716	69.375	33.4844	3.4844	1.32633	70.3016	32.4673	2.4673	0.94453
69.0933	34.1616	4.1616	0.653251	67.6388	34.1763	4.1763	0.616492	71.6811	31.984	1.984	0.54032	75.3722	33.8078	3.8078	0.712884	69.4177	33.4811	3.4811	1.32507	70.3451	32.4678	2.4678	0.944721
69.1378	34.1601	4.1601	0.653015	67.6822	34.1735	4.1735	0.616078	71.727	31.986	1.986	0.540864	75.4203	33.8082	3.8082	0.712959	69.4616	33.4802	3.4802	1.32473	70.3902	32.4667	2.4667	0.9443
69.1813	34.158	4.158	0.652686	67.7259	34.1729	4.1729	0.61599	71.7736	31.9868	1.9868	0.541082	75.4679	33.8061	3.8061	0.712566	69.5052	33.4822	3.4822	1.32549	70.4354	32.4657	2.4657	0.943917
69.2252	34.1591	4.1591	0.652858	67.7682	34.1722	4.1722	0.615887	71.8188	31.9867	1.9867	0.541055	75.5167	33.8039	3.8039	0.712154	69.5489	33.4829	3.4829	1.32576	70.4801	32.4645	2.4645	0.943458
69.2691	34.1619	4.1619	0.653298	67.8103	34.1704	4.1704	0.615621	71.8643	31.9876	1.9876	0.5413	75.5648	33.8028	3.8028	0.711948	69.5936	33.4816	3.4816	1.32526	70.5254	32.4623	2.4623	0.942615
69.3125	34.1636	4.1636	0.653565	67.8536	34.1731	4.1731	0.616019	71.9105	31.9896	1.9896	0.541845	75.6119	33.8028	3.8028	0.711948	69.6385	33.4818	3.4818	1.32534	70.5706	32.4611	2.4611	0.942156
69.3558	34.1652	4.1652	0.653816	67.8962	34.1742	4.1742	0.616182	71.956	31.988	1.988	0.541409	75.6593	33.8046	3.8046	0.712285	69.6823	33.4821	3.4821	1.32545	70.6149	32.4605	2.4605	0.941926
69.3994	34.1671	4.1671	0.654114	67.9386	34.1722	4.1722	0.615887	72.0008	31.9867	1.9867	0.541055	75.7074	33.8049	3.8049	0.712341	69.7266	33.4826	3.4826	1.32564	70.6597	32.461	2.461	0.942118
69.4424	34.1661	4.1661	0.653957	67.9818	34.1706	4.1706	0.61565	72.0466	31.9862	1.9862	0.540919	75.7547	33.8046	3.8046	0.712285	69.7715	33.4823	3.4823	1.32553	70.7048	32.4644	2.4644	0.943419
69.486	34.1629	4.1629	0.653455	68.0244	34.1726	4.1726	0.615946	72.0914	31.9864	1.9864	0.540973	75.8021	33.8046	3.8046	0.712285	69.8152	33.4826	3.4826	1.32564	70.7492	32.4649	2.4649	0.943611
69.5304	34.1581	4.1581	0.652701	68.0658	34.1739	4.1739	0.616137	72.1364	31.987	1.987	0.541137	75.8499	33.8034	3.8034	0.712061	69.8586	33.4863	3.4863	1.32705	70.7938	32.4636	2.4636	0.943113
69.5738	34.1485	4.1485	0.651195	68.1079	34.1745	4.1745	0.616226	72.1824	31.9886	1.9886	0.541572	75.8966	33.8037	3.8037	0.712117	69.9031	33.4934	3.4934	1.32976	70.8392	32.464	2.464	0.943266
69.6164	34.1461	4.1461	0.650818	68.1504	34.176	4.176	0.616447	72.2279	31.9896	1.9896	0.541845	75.9432	33.8034	3.8034	0.712061	69.9467	33.496	3.496	1.33074	70.883	32.4638	2.4638	0.94319
69.6599	34.1459	4.1459	0.650786	68.1923	34.1765	4.1765	0.616521	72.2717	31.9888	1.9888	0.541627	75.9906	33.8032	3.8032	0.712023	69.9902	33.4959	3.4959	1.33071	70.9265	32.4623	2.4623	0.942615
69.7036	34.1441	4.1441	0.650504	68.2349	34.1769	4.1769	0.61658	72.316	31.9886	1.9886	0.541572	76.0373	33.8041	3.8041	0.712192	70.0341	33.4955	3.4955	1.33055	70.9707	32.4617	2.4617	0.942386
69.747	34.1413	4.1413	0.650064	68.2786	34.1778	4.1778	0.616713	72.361	31.9884	1.9884	0.541518	76.084	33.8052	3.8052	0.712397	70.0778	33.4894	3.4894	1.32823	71.0145	32.4614	2.4614	0.942271
69.7911	34.1368	4.1368	0.649358	68.3214	34.1768	4.1768	0.616566	72.4057	31.9862	1.9862	0.540919	76.132	33.8072	3.8072	0.712772	70.1205	33.4831	3.4831	1.32583	71.0578	32.4618	2.4618	0.942424
69.8361	34.1326	4.1326	0.648699	68.3644	34.1744	4.1744	0.616211	72.4504	31.9863	1.9863	0.540946	76.1804	33.8068	3.8068	0.712697	70.1638	33.4817	3.4817	1.3253	71.1014	32.4644	2.4644	0.943419
69.8797	34.1297	4.1297	0.648243	68.4085	34.1718	4.1718	0.615827	72.4964	31.9863	1.9863	0.540946	76.2279	33.8055	3.8055	0.712454	70.2074	33.4823	3.4823	1.32553	71.1454	32.4659	2.4659	0.943994
69.9235	34.1287	4.1287	0.648087	68.4517	34.172	4.172	0.615857	72.5417	31.9852	1.9852	0.540647	76.2765	33.8063	3.8063	0.712603	70.2506	33.4823	3.4823	1.32553	71.1897	32.4628	2.4628	0.942807
69.9678	34.1155	4.1155	0.646015	68.4941	34.1823	4.1823	0.617377	72.5876	31.9852	1.9852	0.540647	76.3258	33.8069	3.8069	0.712716	70.294	33.4908	3.4908	1.32877	71.2351	32.4596	2.4596	0.941582
70.0114	34.1031	4.1031	0.644068	68.5374	34.1876	4.1876	0.61816	72.6343	31.9866	1.9866	0.541028	76.3735	33.8047	3.8047	0.712304	70.3386	33.4973	3.4973	1.33124	71.2816	32.4598	2.4598	0.941658
70.0544	34.0986	4.0986	0.643362	68.5802	34.1868	4.1868	0.618042	72.6802	31.9893	1.9893	0.541763	76.4208	33.8074	3.8074	0.712809	70.3825	33.4987	3.4987	1.33177	71.3267	32.4592	2.4592	0.941429
70.0983	34.1005	4.1005	0.64366	68.6224	34.182	4.182	0.617333	72.7251	31.989	1.989	0.541681	76.469	33.8142	3.8142	0.714082	70.4267	33.4973	3.4973	1.33124	71.3716	32.458	2.458	0.940969
70.142	34.0998	4.0998	0.64355	68.6653	34.1842	4.1842	0.617658	72.771	31.9888	1.9888	0.541627	76.5164	33.8181	3.8181	0.714813	70.4719	33.4969	3.4969	1.33109	71.4171	32.4609	2.4609	0.942079
70.1854	34.0891	4.0891	0.64187	68.7089	34.1878	4.1878	0.618189	72.8161	31.9912	1.9912	0.542281	76.5639	33.821	3.821	0.715356	70.5163	33.4966	3.4966	1.33097	71.4611	32.4631	2.4631	0.942922
70.2293	34.0809	4.0809	0.640583	68.7515	34.1871	4.1871	0.618086	72.8608	31.9917	1.9917	0.542417	76.6123	33.8224	3.8224	0.715618	70.5598	33.4971	3.4971	1.33116	71.5041	32.4711	2.4711	0.945984
70.2733	34.0796	4.0796	0.640379	68.794	34.1867	4.1867	0.618027	72.9067	31.998	1.998	0.544132	76.6599	33.8217	3.8217	0.715487	70.604	33.4966	3.4966	1.33097	71.5486	32.48	2.48	0.949391
70.3161	34.0818	4.0818	0.640725	68.8365	34.1875	4.1875	0.618145	72.9532	32.0036	2.0036	0.545658	76.7069	33.818	3.818	0.714794	70.6478	33.4965	3.4965	1.33094	71.5935	32.4854	2.4854	0.951459
70.3589	34.0848	4.0848	0.641195	68.8781	34.1861	4.1861	0.617938	72.9978	32.0058	2.0058	0.546257	76.7546	33.8147	3.8147	0.714176	70.6915	33.4946	3.4946	1.33021	71.6378	32.4875	2.4875	0.952262
70.4017	34.0862	4.0862	0.641415	68.9195	34.1787	4.1787	0.616846	73.0423	32.0046	2.0046	0.54593	76.8019	33.815	3.815	0.714232	70.7359	33.4949	3.4949	1.33033	71.6816	32.4853	2.4853	0.95142
70.4441	34.0841	4.0841	0.641086	68.9627	34.1743	4.1743	0.616197	73.0878	32.0026	2.0026	0.545385	76.8482	33.8185	3.8185	0.714887	70.7808	33.4944	3.4944	1.33014	71.726	32.4836	2.4836	0.950769
70.4874	34.0817	4.0817	0.640709	69.0055	34.1728	4.1728	0.615975	73.1325	31.994	1.994	0.543043	76.8948	33.82	3.82	0.715168	70.8241	33.4944	3.4944	1.33014	71.7698	32.4839	2.4839	0.950884
70.532	34.0811	4.0811	0.640615	69.0477	34.1735	4.1735	0.616078	73.1763	31.9867	1.9867	0.541055	76.9423	33.8185	3.8185	0.714887	70.8674	33.4925	3.4925	1.32941	71.8137	32.4831	2.4831	0.950578
70.5758	34.074	4.074	0.6395	69.0905	34.1743	4.1743	0.616197	73.2209	31.9858	1.9858	0.54081	76.9887	33.8153	3.8153	0.714288	70.9111	33.4891	3.4891	1.32812	71.8581	32.4813	2.4813	0.949889
70.6196	34.0563	4.0563	0.636722	69.1344	34.1796	4.1796	0.616979	73.2657	31.9866	1.9866	0.541028	77.0362	33.8142	3.8142	0.714082	70.954	33.4895	3.4895	1.32827	71.9016	32.4807	2.4807	0.949659
70.6645	34.0488	4.0488	0.635545	69.1776	34.187	4.187	0.618071	73.3108	31.9871	1.9871	0.541164	77.0854	33.8161	3.8161	0.714438	70.9966	33.4928	3.4928	1.32953	71.9453	32.4819	2.4819	0.950119
70.7088	34.0481	4.0481	0.635435	69.2208	34.1914	4.1914	0.618721	73.3571	31.9866	1.9866	0.541028	77.1342	33.8174	3.8174	0.714682	71.0405	33.4947	3.4947	1.33025	71.9905	32.4824	2.4824	0.95031
70.7519	34.0501	4.0501	0.635749	69.2643	34.1927	4.1927	0.618913	73.4042	31.9851	1.9851	0.540619	77.1822	33.8192	3.8192	0.715019	71.0841	33.4953	3.4953	1.33048	72.0356	32.4819	2.4819	0.950119
70.7959	34.0516	4.0516	0.635984	69.3069	34.1932	4.1932	0.618986	73.4498	31.9841	1.9841	0.540347	77.2309	33.8201	3.8201	0.715187	71.1268	33.4943	3.4943	1.3301	72.0801	32.4817	2.4817	0.950042
70.8401	34.0513	4.0513	0.635937	69.3493	34.1915	4.1915	0.618736	73.4953	31.9852	1.9852	0.540647	77.2789	33.8207	3.8207	0.715299	71.1699	33.4954	3.4954	1.33052	72.1254	32.4812	2.4812	0.949851
70.8835	34.0505	4.0505	0.635811	69.3925	34.189	4.189	0.618366	73.5412	31.9857	1.9857	0.540783	77.326	33.8204	3.8204	0.715243	71.2154	33.496	3.496	1.33074	72.1705	32.4821	2.4821	0.950195
70.9269	34.0496	4.0496	0.63567	69.4348	34.1876	4.1876	0.61816	73.5864	31.9899	1.9899	0.541927	77.3737	33.8195	3.8195	0.715075	71.261	33.4969	3.4969	1.33109	72.2144	32.4819	2.4819	0.950119
70.9712	34.0487	4.0487	0.635529	69.4773	34.1863	4.1863	0.617968	73.6312	31.9989	1.9989	0.544378	77.4223	33.8185	3.8185	0.714887	71.3059	33.4959	3.4959	1.33071	72.259	32.4818	2.4818	0.95008
71.0148	34.0472	4.0472	0.635293	69.5206	34.1884	4.1884	0.618278	73.6772	32.0033	2.0033	0.545576	77.4696	33.8191	3.8191	0.715	71.3504	33.4981	3.4981	1.33154	72.3042	32.4839	2.4839	0.950884
71.0584	34.0286	4.0286	0.632374	69.5632	34.1907	4.1907	0.618617	73.7225	32.0045	2.0045	0.545903	77.5169	33.8209	3.8209	0.715337	71.394	33.4991	3.4991	1.33192	72.3484	32.4855	2.4855	0.951497
71.1021	34.0141	4.0141	0.630098	69.6048	34.1905	4.1905	0.618588	73.7674	32.0052	2.0052	0.546093	77.5645	33.8204	3.8204	0.715243	71.4376	33.4988	3.4988	1.33181	72.3925	32.4838	2.4838	0.950846
71.1447	34.0069	4.0069	0.628967	69.6469	34.1859	4.1859	0.617909	73.8129	32.0049	2.0049	0.546012	77.611	33.8237	3.8237	0.715861	71.4823	33.4978	3.4978	1.33143	72.4378	32.4814	2.4814	0.949927
71.1871	34.0038	4.0038	0.628481	69.6891	34.1848	4.1848	0.617746	73.8583	32.0018	2.0018	0.545167	77.6576	33.8325	3.8325	0.717509	71.5258	33.4981	3.4981	1.33154	72.4822	32.479	2.479	0.949008
71.2309	34.0033	4.0033	0.628402	69.731	34.1867	4.1867	0.618027	73.9022	31.9995	1.9995	0.544541	77.7052	33.8367	3.8367	0.718295	71.5693	33.497	3.497	1.33113	72.5262	32.4797	2.4797	0.949276
71.2748	34.0087	4.0087	0.62925	69.7735	34.1856	4.1856	0.617865	73.9469	31.9985	1.9985	0.544269	77.7519	33.8375	3.8375	0.718445	71.6141	33.4956	3.4956	1.33059	72.5707	32.4849	2.4849	0.951267
71.318	34.0143	4.0143	0.630129	69.8173	34.1855	4.1855	0.61785	73.9917	32.0003	2.0003	0.544759	77.7984	33.8377	3.8377	0.718482	71.6584	33.4945	3.4945	1.33017	72.6144	32.494	2.494	0.954751
71.3621	34.0147	4.0147	0.630192	69.8601	34.1887	4.1887	0.618322	74.0361	32.0031	2.0031	0.545521	77.8462	33.8362	3.8362	0.718201	71.7007	33.4954	3.4954	1.33052	72.6576	32.4959	2.4959	0.955478
71.407	34.015	4.015	0.630239	69.9028	34.1915	4.1915	0.618736	74.0809	32.0025	2.0025	0.545358	77.8946	33.8347	3.8347	0.71792	71.7434	33.4975	3.4975	1.33132	72.7019	32.4969	2.4969	0.955861
71.4509	34.0125	4.0125	0.629846	69.9465	34.1917	4.1917	0.618765	74.1272	32.0007	2.0007	0.544868	77.9423	33.8355	3.8355	0.71807	71.7866	33.499	3.499	1.33189	72.7466	32.4952	2.4952	0.95521
71.495	34.0061	4.0061	0.628842	69.9896	34.1913	4.1913	0.618706	74.1726	32.0023	2.0023	0.545304	77.9908	33.8332	3.8332	0.71764	71.8296	33.5075	3.5075	1.33512	72.7905	32.4958	2.4958	0.95544
71.5396	34.0049	4.0049	0.628654	70.0322	34.1895	4.1895	0.61844	74.2179	32.0045	2.0045	0.545903	78.0399	33.8326	3.8326	0.717527	71.8731	33.5132	3.5132	1.33729	72.8353	32.4972	2.4972	0.955976
71.5828	34.0096	4.0096	0.629391	70.0757	34.1876	4.1876	0.61816	74.2643	32.0047	2.0047	0.545957	78.0874	33.8355	3.8355	0.71807	71.9177	33.5167	3.5167	1.33862	72.8812	32.4975	2.4975	0.956091
71.6256	34.0132	4.0132	0.629956	70.1186	34.1854	4.1854	0.617835	74.3105	32.0017	2.0017	0.54514	78.1345	33.8362	3.8362	0.718201	71.9614	33.5179	3.5179	1.33908	72.9261	32.4955	2.4955	0.955325
71.67	34.0141	4.0141	0.630098	70.161	34.1869	4.1869	0.618056	74.3552	32.0027	2.0027	0.545412	78.1829	33.8359	3.8359	0.718145	72.0056	33.5171	3.5171	1.33878	72.9707	32.4952	2.4952	0.95521
71.714	34.0047	4.0047	0.628622	70.2039	34.1974	4.1974	0.619606	74.4004	32.0034	2.0034	0.545603	78.2304	33.8351	3.8351	0.717995	72.0509	33.5108	3.5108	1.33638	73.0159	32.495	2.495	0.955134
71.7571	33.9951	3.9951	0.627115	70.2472	34.2032	4.2032	0.620463	74.4461	32.0035	2.0035	0.54563	78.2779	33.835	3.835	0.717977	72.0953	33.5012	3.5012	1.33272	73.0602	32.4959	2.4959	0.955478
71.8007	33.9911	3.9911	0.626487	70.2894	34.2053	4.2053	0.620773	74.4915	32.0035	2.0035	0.54563	78.3263	33.8352	3.8352	0.718014	72.1385	33.4959	3.4959	1.33071	73.1038	32.4967	2.4967	0.955784
71.8445	33.99	3.99	0.626315	70.3318	34.2051	4.2051	0.620743	74.5369	32.0034	2.0034	0.545603	78.3741	33.8357	3.8357	0.718108	72.1827	33.4953	3.4953	1.33048	73.1487	32.495	2.495	0.955134
71.8872	33.9902	3.9902	0.626346	70.3744	34.2034	4.2034	0.620492	74.583	32.0038	2.0038	0.545712	78.4212	33.8378	3.8378	0.718501	72.2271	33.4966	3.4966	1.33097	73.1934	32.4923	2.4923	0.9541
71.9298	33.9899	3.9899	0.626299	70.4162	34.2032	4.2032	0.620463	74.6279	32.0039	2.0039	0.545739	78.4689	33.8379	3.8379	0.718519	72.271	33.4981	3.4981	1.33154	73.2376	32.4931	2.4931	0.954406
71.9732	33.9916	3.9916	0.626566	70.458	34.2033	4.2033	0.620477	74.6732	32.0026	2.0026	0.545385	78.5161	33.8373	3.8373	0.718407	72.3151	33.4971	3.4971	1.33116	73.2823	32.4961	2.4961	0.955555
72.0158	33.9922	3.9922	0.62666	70.5011	34.203	4.203	0.620433	74.7188	32.002	2.002	0.545222	78.5622	33.8362	3.8362	0.718201	72.3596	33.4961	3.4961	1.33078	73.327	32.4988	2.4988	0.956588
72.0588	33.9898	3.9898	0.626283	70.5435	34.2024	4.2024	0.620345	74.7627	32.0026	2.0026	0.545385	78.6091	33.8371	3.8371	0.71837	72.4028	33.4977	3.4977	1.33139	73.3703	32.4991	2.4991	0.956703
72.1034	33.9891	3.9891	0.626173	70.586	34.2034	4.2034	0.620492	74.8064	32.0043	2.0043	0.545848	78.6571	33.8377	3.8377	0.718482	72.4462	33.4994	3.4994	1.33204	73.4134	32.4967	2.4967	0.955784
72.1475	33.9911	3.9911	0.626487	70.6296	34.2046	4.2046	0.620669	74.8517	32.0045	2.0045	0.545903	78.7041	33.8359	3.8359	0.718145	72.4901	33.5092	3.5092	1.33577	73.4576	32.4963	2.4963	0.955631
72.1916	33.989	3.989	0.626158	70.6735	34.2038	4.2038	0.620551	74.8968	32.0057	2.0057	0.546229	78.7515	33.8366	3.8366	0.718276	72.5332	33.5138	3.5138	1.33752	73.501	32.4954	2.4954	0.955287
72.2363	33.9896	3.9896	0.626252	70.7164	34.2019	4.2019	0.620271	74.9417	32.0061	2.0061	0.546338	78.8004	33.8393	3.8393	0.718782	72.5761	33.5136	3.5136	1.33744	73.5446	32.4937	2.4937	0.954636
72.2807	33.9916	3.9916	0.626566	70.7596	34.2003	4.2003	0.620035	74.9875	32.0058	2.0058	0.546257	78.8488	33.8385	3.8385	0.718632	72.6199	33.5128	3.5128	1.33714	73.5899	32.4929	2.4929	0.95433
72.3241	33.991	3.991	0.626472	70.8029	34.2007	4.2007	0.620094	75.0341	32.003	2.003	0.545494	78.8967	33.8358	3.8358	0.718126	72.6625	33.5139	3.5139	1.33756	73.6351	32.4937	2.4937	0.954636
72.3682	33.9881	3.9881	0.626016	70.8453	34.2016	4.2016	0.620226	75.0797	32.0008	2.0008	0.544895	78.9451	33.8336	3.8336	0.717714	72.7055	33.5158	3.5158	1.33828	73.6799	32.4948	2.4948	0.955057
72.4122	33.9871	3.9871	0.625859	70.8872	34.2029	4.2029	0.620418	75.1256	32.0018	2.0018	0.545167	78.9926	33.8331	3.8331	0.717621	72.7504	33.5161	3.5161	1.3384	73.7252	32.4946	2.4946	0.95498
72.4555	33.9895	3.9895	0.626236	70.9304	34.2047	4.2047	0.620684	75.1715	32.0048	2.0048	0.545984	79.0396	33.8325	3.8325	0.717509	72.7962	33.515	3.515	1.33798	73.7708	32.4939	2.4939	0.954713
72.4992	33.9913	3.9913	0.626519	70.9731	34.2061	4.2061	0.620891	75.2164	32.0044	2.0044	0.545875	79.0875	33.8325	3.8325	0.717509	72.8406	33.5142	3.5142	1.33767	73.8152	32.4936	2.4936	0.954598
72.5437	33.9917	3.9917	0.626581	71.0157	34.2062	4.2062	0.620905	75.2612	32.0024	2.0024	0.545331	79.1361	33.8344	3.8344	0.717864	72.8852	33.5154	3.5154	1.33813	73.8599	32.4937	2.4937	0.954636
72.5867	33.9937	3.9937	0.626895	71.0589	34.2037	4.2037	0.620536	75.3073	32.0045	2.0045	0.545903	79.1836	33.8365	3.8365	0.718257	72.9299	33.515	3.515	1.33798	73.9048	32.495	2.495	0.955134
72.6297	33.9937	3.9937	0.626895	71.1015	34.2017	4.2017	0.620241	75.3524	32.0037	2.0037	0.545685	79.2309	33.8382	3.8382	0.718576	72.9737	33.5144	3.5144	1.33775	73.9489	32.4951	2.4951	0.955172
72.6735	33.9906	3.9906	0.626409	71.1428	34.2001	4.2001	0.620005	75.3972	32.0018	2.0018	0.545167	79.2788	33.8394	3.8394	0.7188	73.0166	33.5136	3.5136	1.33744	73.9934	32.4937	2.4937	0.954636
72.7167	33.9885	3.9885	0.626079	71.185	34.2023	4.2023	0.62033	75.4427	32.002	2.002	0.545222	79.3257	33.8395	3.8395	0.718819	73.0605	33.5123	3.5123	1.33695	74.0385	32.4932	2.4932	0.954445
72.7591	33.9867	3.9867	0.625797	71.2276	34.2068	4.2068	0.620994	75.4881	32.0029	2.0029	0.545467	79.372	33.8364	3.8364	0.718239	73.104	33.5133	3.5133	1.33733	74.0822	32.4952	2.4952	0.95521
72.8025	33.9726	3.9726	0.623583	71.2691	34.2138	4.2138	0.622027	75.5323	32.0028	2.0028	0.54544	79.4193	33.8345	3.8345	0.717883	73.1476	33.5151	3.5151	1.33802	74.1262	32.4954	2.4954	0.955287
72.8461	33.9615	3.9615	0.621841	71.3111	34.2172	4.2172	0.622529	75.5771	32.0032	2.0032	0.545549	79.4664	33.8365	3.8365	0.718257	73.1919	33.5153	3.5153	1.33809	74.171	32.4958	2.4958	0.95544
72.8894	33.9593	3.9593	0.621496	71.355	34.2174	4.2174	0.622559	75.622	32.004	2.004	0.545766	79.5135	33.8375	3.8375	0.718445	73.2358	33.5142	3.5142	1.33767	74.215	32.495	2.495	0.955134
72.9338	33.9628	3.9628	0.622045	71.3982	34.2169	4.2169	0.622485	75.6662	32.004	2.004	0.545766	79.5612	33.8373	3.8373	0.718407	73.2785	33.5136	3.5136	1.33744	74.2582	32.4938	2.4938	0.954674
72.9789	33.9635	3.9635	0.622155	71.4412	34.2187	4.2187	0.622751	75.711	32.0052	2.0052	0.546093	79.6088	33.8373	3.8373	0.718407	73.3218	33.5145	3.5145	1.33779	74.3024	32.495	2.495	0.955134
73.0229	33.9642	3.9642	0.622265	71.485	34.2178	4.2178	0.622618	75.7572	32.0066	2.0066	0.546475	79.656	33.837	3.837	0.718351	73.3654	33.515	3.515	1.33798	74.3468	32.5023	2.5023	0.957928
73.0666	33.9653	3.9653	0.622437	71.5281	34.218	4.218	0.622647	75.803	32.004	2.004	0.545766	79.7047	33.8356	3.8356	0.718089	73.4083	33.5134	3.5134	1.33737	74.3907	32.51	2.51	0.960876
73.1109	33.9625	3.9625	0.621998	71.5705	34.2183	4.2183	0.622692	75.8488	32.0005	2.0005	0.544813	79.7541	33.8356	3.8356	0.718089	73.4518	33.5133	3.5133	1.33733	74.4355	32.5088	2.5088	0.960417
73.1543	33.9611	3.9611	0.621778	71.6139	34.2191	4.2191	0.62281	75.8948	31.9988	1.9988	0.54435	79.8019	33.8368	3.8368	0.718314	73.4966	33.5146	3.5146	1.33782	74.4814	32.5069	2.5069	0.959689
73.1975	33.9609	3.9609	0.621747	71.6567	34.2188	4.2188	0.622765	75.94	32.0003	2.0003	0.544759	79.8493	33.836	3.836	0.718164	73.5405	33.5127	3.5127	1.3371	74.5264	32.5076	2.5076	0.959957
73.2419	33.9623	3.9623	0.621967	71.6991	34.2178	4.2178	0.622618	75.985	32.0021	2.0021	0.545249	79.8975	33.8359	3.8359	0.718145	73.5845	33.5122	3.5122	1.33691	74.5711	32.5095	2.5095	0.960684
73.2856	33.9632	3.9632	0.622108	71.7422	34.218	4.218	0.622647	76.0309	32.0041	2.0041	0.545794	79.9446	33.8401	3.8401	0.718931	73.6296	33.5127	3.5127	1.3371	74.6163	32.5113	2.5113	0.961374
73.3285	33.962	3.962	0.621919	71.7858	34.2193	4.2193	0.622839	76.0764	32.0054	2.0054	0.546148	79.9917	33.8463	3.8463	0.720092	73.6739	33.5157	3.5157	1.33824	74.6606	32.5112	2.5112	0.961335
73.3724	33.9611	3.9611	0.621778	71.8279	34.2203	4.2203	0.622987	76.1217	32.0049	2.0049	0.546012	80.0401	33.8503	3.8503	0.720841	73.7172	33.5172	3.5172	1.33881	74.7045	32.5102	2.5102	0.960952
73.4164	33.9617	3.9617	0.621872	71.8704	34.2214	4.2214	0.623149	76.167	32.0011	2.0011	0.544977	80.088	33.8538	3.8538	0.721496	73.7615	33.5175	3.5175	1.33893	74.7493	32.5118	2.5118	0.961565
73.4591	33.9616	3.9616	0.621857	71.9133	34.2228	4.2228	0.623356	76.2131	31.9995	1.9995	0.544541	80.135	33.8543	3.8543	0.72159	73.8058	33.5165	3.5165	1.33855	74.7938	32.5127	2.5127	0.96191
73.5018	33.961	3.961	0.621762	71.9552	34.2221	4.2221	0.623253	76.2579	32.0027	2.0027	0.545412	80.1827	33.8495	3.8495	0.720691	73.8493	33.5158	3.5158	1.33828	74.8378	32.5111	2.5111	0.961297
73.545	33.96	3.96	0.621606	71.9966	34.2196	4.2196	0.622884	76.3025	32.005	2.005	0.546039	80.23	33.8463	3.8463	0.720092	73.8929	33.5164	3.5164	1.33851	74.8824	32.5097	2.5097	0.960761
73.5877	33.9622	3.9622	0.621951	72.0395	34.2195	4.2195	0.622869	76.3477	32.0056	2.0056	0.546202	80.2762	33.8461	3.8461	0.720055	73.9373	33.5182	3.5182	1.3392	74.9271	32.5112	2.5112	0.961335
73.6307	33.9641	3.9641	0.622249	72.0819	34.2185	4.2185	0.622721	76.3922	32.0047	2.0047	0.545957	80.3232	33.8483	3.8483	0.720467	73.9807	33.5195	3.5195	1.33969	74.9706	32.5117	2.5117	0.961527
73.6756	33.9635	3.9635	0.622155	72.1245	34.2162	4.2162	0.622382	76.4365	32.0033	2.0033	0.545576	80.3715	33.8506	3.8506	0.720897	74.0245	33.5173	3.5173	1.33885	75.0141	32.5098	2.5098	0.960799
73.7197	33.9622	3.9622	0.621951	72.168	34.2137	4.2137	0.622013	76.4822	32.0038	2.0038	0.545712	80.4187	33.8519	3.8519	0.721141	74.0688	33.5144	3.5144	1.33775	75.0583	32.5084	2.5084	0.960263
73.7634	33.9614	3.9614	0.621825	72.2116	34.2159	4.2159	0.622337	76.5276	32.0071	2.0071	0.546611	80.4661	33.8523	3.8523	0.721215	74.1116	33.5128	3.5128	1.33714	75.1017	32.5105	2.5105	0.961067
73.808	33.9619	3.9619	0.621904	72.2542	34.2193	4.2193	0.622839	76.5726	32.0076	2.0076	0.546747	80.5148	33.8526	3.8526	0.721272	74.1539	33.5149	3.5149	1.33794	75.1455	32.5105	2.5105	0.961067
73.8523	33.9612	3.9612	0.621794	72.2975	34.2193	4.2193	0.622839	76.6185	32.0028	2.0028	0.54544	80.5634	33.8543	3.8543	0.72159	74.1982	33.516	3.516	1.33836	75.1909	32.5083	2.5083	0.960225
73.8953	33.9576	3.9576	0.621229	72.341	34.2181	4.2181	0.622662	76.6651	32.0012	2.0012	0.545004	80.6113	33.8547	3.8547	0.721665	74.2426	33.5149	3.5149	1.33794	75.2358	32.5127	2.5127	0.96191
73.9391	33.9582	3.9582	0.621323	72.3835	34.2183	4.2183	0.622692	76.7106	32.0027	2.0027	0.545412	80.6596	33.8554	3.8554	0.721796	74.2863	33.5138	3.5138	1.33752	75.2803	32.5184	2.5184	0.964092
73.9834	33.9597	3.9597	0.621558	72.4257	34.2185	4.2185	0.622721	76.7564	32.0024	2.0024	0.545331	80.7071	33.8555	3.8555	0.721815	74.3308	33.5122	3.5122	1.33691	75.3255	32.5203	2.5203	0.964819
74.027	33.9617	3.9617	0.621872	72.469	34.2197	4.2197	0.622898	76.8025	32.0014	2.0014	0.545058	80.7542	33.8557	3.8557	0.721852	74.3758	33.5123	3.5123	1.33695	75.371	32.5236	2.5236	0.966082
74.0706	33.9611	3.9611	0.621778	72.5116	34.2203	4.2203	0.622987	76.8473	32.0022	2.0022	0.545276	80.8019	33.8545	3.8545	0.721627	74.42	33.519	3.519	1.3395	75.4152	32.5248	2.5248	0.966542
74.115	33.9583	3.9583	0.621339	72.554	34.2198	4.2198	0.622913	76.8916	32.0037	2.0037	0.545685	80.85	33.8536	3.8536	0.721459	74.4642	33.5274	3.5274	1.3427	75.4596	32.5178	2.5178	0.963862
74.1583	33.9609	3.9609	0.621747	72.5971	34.2187	4.2187	0.622751	76.9376	32.0036	2.0036	0.545658	80.8973	33.8536	3.8536	0.721459	74.5082	33.5289	3.5289	1.34327	75.5046	32.511	2.511	0.961259
74.2014	33.9623	3.9623	0.621967	72.6397	34.2192	4.2192	0.622824	76.9834	32.0048	2.0048	0.545984	80.9448	33.8625	3.8625	0.723125	74.5513	33.5284	3.5284	1.34308	75.5489	32.5091	2.5091	0.960531
74.2451	33.9629	3.9629	0.622061	72.6813	34.2194	4.2194	0.622854	77.0285	32.0053	2.0053	0.546121	80.993	33.8696	3.8696	0.724454	74.5947	33.5262	3.5262	1.34224	75.5932	32.512	2.512	0.961642
74.288	33.9634	3.9634	0.622139	72.7235	34.2229	4.2229	0.623371	77.0739	32.0044	2.0044	0.545875	81.0397	33.8715	3.8715	0.72481	74.6394	33.5258	3.5258	1.34209	75.6387	32.5142	2.5142	0.962484
74.3305	33.9626	3.9626	0.622014	72.7658	34.2322	4.2322	0.624744	77.1187	32.0042	2.0042	0.545821	81.086	33.8706	3.8706	0.724641	74.6831	33.5287	3.5287	1.34319	75.6829	32.5194	2.5194	0.964474
74.3741	33.9616	3.9616	0.621857	72.8074	34.2386	4.2386	0.625688	77.1626	32.0027	2.0027	0.545412	81.1335	33.8692	3.8692	0.724379	74.7266	33.5317	3.5317	1.34433	75.7264	32.5247	2.5247	0.966503
74.4177	33.9615	3.9615	0.621841	72.85	34.2402	4.2402	0.625924	77.2072	32.0049	2.0049	0.546012	81.1801	33.8605	3.8605	0.722751	74.7708	33.5321	3.5321	1.34449	75.7706	32.5273	2.5273	0.967499
74.4609	33.9603	3.9603	0.621653	72.8938	34.2394	4.2394	0.625806	77.2524	32.0067	2.0067	0.546502	81.2268	33.855	3.855	0.721721	74.8145	33.5316	3.5316	1.3443	75.8146	32.5275	2.5275	0.967575
74.5052	33.9599	3.9599	0.62159	72.9366	34.2377	4.2377	0.625555	77.2967	32.007	2.007	0.546584	81.275	33.8528	3.8528	0.721309	74.8572	33.5309	3.5309	1.34403	75.8584	32.5254	2.5254	0.966771
74.5502	33.9599	3.9599	0.62159	72.9798	34.2359	4.2359	0.62529	77.3417	32.0048	2.0048	0.545984	81.3237	33.8524	3.8524	0.721234	74.9004	33.5281	3.5281	1.34296	75.9029	32.5208	2.5208	0.96501
74.5941	33.962	3.962	0.621919	73.0237	34.2357	4.2357	0.62526	77.388	32.0063	2.0063	0.546393	81.3712	33.8505	3.8505	0.720878	74.9442	33.5264	3.5264	1.34232	75.9469	32.5197	2.5197	0.964589
74.6379	33.9626	3.9626	0.622014	73.0664	34.2355	4.2355	0.625231	77.4334	32.0159	2.0159	0.549007	81.4193	33.8582	3.8582	0.72232	74.9871	33.5263	3.5263	1.34228	75.9905	32.5219	2.5219	0.965431
74.6822	33.9627	3.9627	0.622029	73.1086	34.2349	4.2349	0.625142	77.4788	32.0204	2.0204	0.550233	81.468	33.8672	3.8672	0.724005	75.0306	33.5276	3.5276	1.34277	76.0352	32.5242	2.5242	0.966312
74.7258	33.9631	3.9631	0.622092	73.1521	34.2353	4.2353	0.625201	77.5253	32.0202	2.0202	0.550178	81.516	33.8697	3.8697	0.724473	75.0755	33.5287	3.5287	1.34319	76.0811	32.525	2.525	0.966618
74.769	33.9551	3.9551	0.620836	73.1953	34.237	4.237	0.625452	77.5713	32.0187	2.0187	0.54977	81.5638	33.8679	3.8679	0.724136	75.1197	33.5292	3.5292	1.34338	76.1259	32.5233	2.5233	0.965967
74.8132	33.9485	3.9485	0.6198	73.2378	34.2366	4.2366	0.625393	77.6164	32.0103	2.0103	0.547482	81.6118	33.8688	3.8688	0.724304	75.1639	33.5286	3.5286	1.34315	76.1703	32.5243	2.5243	0.96635
74.8568	33.9463	3.9463	0.619455	73.2808	34.2361	4.2361	0.625319	77.6623	32.003	2.003	0.545494	81.6586	33.8699	3.8699	0.72451	75.2089	33.5289	3.5289	1.34327	76.2155	32.5252	2.5252	0.966695
74.8998	33.9445	3.9445	0.619172	73.3242	34.2351	4.2351	0.625172	77.708	32.001	2.001	0.544949	81.7059	33.8685	3.8685	0.724248	75.2532	33.5299	3.5299	1.34365	76.2601	32.5257	2.5257	0.966886
74.9436	33.9452	3.9452	0.619282	73.3664	34.2352	4.2352	0.625186	77.7531	32.0015	2.0015	0.545086	81.7547	33.8671	3.8671	0.723986	75.2967	33.5356	3.5356	1.34582	76.3042	32.5252	2.5252	0.966695
74.9877	33.9436	3.9436	0.619031	73.4089	34.2367	4.2367	0.625408	77.7982	32.0024	2.0024	0.545331	81.8025	33.8681	3.8681	0.724173	75.3413	33.5409	3.5409	1.34784	76.3491	32.5262	2.5262	0.967078
75.0304	33.9438	3.9438	0.619063	73.4516	34.2367	4.2367	0.625408	77.8438	32.0069	2.0069	0.546556	81.8494	33.8681	3.8681	0.724173	75.3855	33.5468	3.5468	1.35008	76.3934	32.5262	2.5262	0.967078
75.0731	33.945	3.945	0.619251	73.4934	34.237	4.237	0.625452	77.8883	32.0147	2.0147	0.548681	81.8971	33.8668	3.8668	0.72393	75.429	33.5476	3.5476	1.35039	76.4374	32.5257	2.5257	0.966886
75.1166	33.9427	3.9427	0.61889	73.535	34.2375	4.2375	0.625526	77.9332	32.0179	2.0179	0.549552	81.9446	33.8671	3.8671	0.723986	75.473	33.5464	3.5464	1.34993	76.482	32.5247	2.5247	0.966503
75.1589	33.9414	3.9414	0.618686	73.5779	34.2364	4.2364	0.625364	77.9787	32.0167	2.0167	0.549225	81.9909	33.8692	3.8692	0.724379	75.5177	33.543	3.543	1.34864	76.5269	32.5234	2.5234	0.966006
75.2015	33.944	3.944	0.619094	73.6202	34.2369	4.2369	0.625437	78.0237	32.0144	2.0144	0.548599	82.0377	33.8681	3.8681	0.724173	75.561	33.5338	3.5338	1.34513	76.5702	32.5223	2.5223	0.965585
75.2461	33.9442	3.9442	0.619125	73.6626	34.2397	4.2397	0.625851	78.0679	32.0154	2.0154	0.548871	82.0853	33.8655	3.8655	0.723687	75.6043	33.529	3.529	1.34331	76.6138	32.5219	2.5219	0.965431
75.2902	33.9439	3.9439	0.619078	73.7064	34.2395	4.2395	0.625821	78.1131	32.018	2.018	0.549579	82.132	33.865	3.865	0.723593	75.648	33.5283	3.5283	1.34304	76.6584	32.5248	2.5248	0.966542
75.3342	33.9453	3.9453	0.619298	73.7506	34.2378	4.2378	0.62557	78.1582	32.0198	2.0198	0.550069	82.1797	33.8652	3.8652	0.723631	75.6912	33.5304	3.5304	1.34384	76.7018	32.5263	2.5263	0.967116
75.379	33.9463	3.9463	0.619455	73.7935	34.2383	4.2383	0.625644	78.2033	32.0204	2.0204	0.550233	82.229	33.8654	3.8654	0.723668	75.7339	33.5317	3.5317	1.34433	76.745	32.5258	2.5258	0.966924
75.4233	33.9487	3.9487	0.619832	73.8365	34.2386	4.2386	0.625688	78.2491	32.0185	2.0185	0.549715	82.2777	33.8666	3.8666	0.723893	75.7778	33.5309	3.5309	1.34403	76.7899	32.5262	2.5262	0.967078
75.4666	33.9475	3.9475	0.619643	73.8798	34.2366	4.2366	0.625393	78.295	32.0181	2.0181	0.549606	82.3254	33.8686	3.8686	0.724267	75.8215	33.53	3.53	1.34369	76.8352	32.5261	2.5261	0.967039
75.5109	33.946	3.946	0.619408	73.9222	34.2378	4.2378	0.62557	78.3403	32.0182	2.0182	0.549634	82.3736	33.8681	3.8681	0.724173	75.8653	33.5308	3.5308	1.34399	76.8801	32.5249	2.5249	0.96658
75.5552	33.9481	3.9481	0.619738	73.9646	34.2383	4.2383	0.625644	78.3864	32.017	2.017	0.549307	82.4214	33.8677	3.8677	0.724099	75.9099	33.532	3.532	1.34445	76.9255	32.5245	2.5245	0.966427
75.5982	33.9496	3.9496	0.619973	74.0078	34.2394	4.2394	0.625806	78.4329	32.0161	2.0161	0.549062	82.4687	33.8671	3.8671	0.723986	75.9549	33.5369	3.5369	1.34631	76.9706	32.5249	2.5249	0.96658
75.6416	33.9474	3.9474	0.619628	74.05	34.2391	4.2391	0.625762	78.4781	32.0171	2.0171	0.549334	82.5164	33.8676	3.8676	0.72408	75.9986	33.5453	3.5453	1.34951	77.0148	32.5241	2.5241	0.966274
75.6864	33.9433	3.9433	0.618984	74.0923	34.2387	4.2387	0.625703	78.5227	32.0224	2.0224	0.550778	82.5647	33.8696	3.8696	0.724454	76.0427	33.5493	3.5493	1.35103	77.0597	32.5237	2.5237	0.966121
75.7298	33.9433	3.9433	0.618984	74.1354	34.2378	4.2378	0.62557	78.5684	32.0305	2.0305	0.552983	82.612	33.8701	3.8701	0.724548	76.0872	33.5482	3.5482	1.35061	77.1048	32.5262	2.5262	0.967078
75.7731	33.945	3.945	0.619251	74.178	34.2359	4.2359	0.62529	78.6135	32.0364	2.0364	0.55459	82.6591	33.8698	3.8698	0.724492	76.1307	33.5453	3.5453	1.34951	77.1488	32.5261	2.5261	0.967039
75.8168	33.948	3.948	0.619722	74.2195	34.2433	4.2433	0.626382	78.6585	32.0374	2.0374	0.554863	82.7072	33.8706	3.8706	0.724641	76.1741	33.544	3.544	1.34902	77.193	32.5249	2.5249	0.96658
75.8597	33.9562	3.9562	0.621009	74.2618	34.2499	4.2499	0.627356	78.7043	32.0341	2.0341	0.553964	82.7544	33.8703	3.8703	0.724585	76.2187	33.5455	3.5455	1.34959	77.2384	32.5236	2.5236	0.966082
75.902	33.9598	3.9598	0.621574	74.3044	34.2513	4.2513	0.627563	78.7496	32.0258	2.0258	0.551703	82.8006	33.8693	3.8693	0.724398	76.2626	33.5469	3.5469	1.35012	77.2825	32.5233	2.5233	0.965967
75.9455	33.9607	3.9607	0.621715	74.3464	34.2503	4.2503	0.627415	78.7936	32.0199	2.0199	0.550097	82.8477	33.8689	3.8689	0.724323	76.3062	33.5457	3.5457	1.34966	77.3264	32.5228	2.5228	0.965776
75.9893	33.9609	3.9609	0.621747	74.3886	34.2518	4.2518	0.627637	78.838	32.0189	2.0189	0.549824	82.8945	33.8678	3.8678	0.724117	76.3501	33.5453	3.5453	1.34951	77.371	32.5236	2.5236	0.966082
76.0326	33.9662	3.9662	0.622579	74.4319	34.248	4.248	0.627076	78.8829	32.0188	2.0188	0.549797	82.9412	33.8672	3.8672	0.724005	76.3937	33.5454	3.5454	1.34955	77.415	32.525	2.525	0.966618
76.0767	33.976	3.976	0.624117	74.4745	34.2439	4.2439	0.626471	78.9274	32.0179	2.0179	0.549552	82.9894	33.867	3.867	0.723967	76.4364	33.5471	3.5471	1.3502	77.4583	32.5247	2.5247	0.966503
76.1217	33.9814	3.9814	0.624965	74.5178	34.242	4.242	0.62619	78.9723	32.0262	2.0262	0.551812	83.0379	33.8671	3.8671	0.723986	76.4798	33.5479	3.5479	1.3505	77.5023	32.5242	2.5242	0.966312
76.1654	33.9819	3.9819	0.625043	74.562	34.2399	4.2399	0.62588	79.0187	32.0315	2.0315	0.553256	83.0856	33.8662	3.8662	0.723818	76.5232	33.5474	3.5474	1.35031	77.5465	32.5225	2.5225	0.965661
76.2093	33.9797	3.9797	0.624698	74.6054	34.2417	4.2417	0.626146	79.0642	32.034	2.034	0.553937	83.134	33.8686	3.8686	0.724267	76.5662	33.5461	3.5461	1.34982	77.5903	32.5222	2.5222	0.965546
76.2538	33.9844	3.9844	0.625436	74.6476	34.2501	4.2501	0.627386	79.1094	32.0367	2.0367	0.554672	83.1828	33.8707	3.8707	0.72466	76.6098	33.5457	3.5457	1.34966	77.6351	32.5244	2.5244	0.966388
76.2974	33.9889	3.9889	0.626142	74.6908	34.2538	4.2538	0.627932	79.1557	32.0376	2.0376	0.554917	83.2302	33.8706	3.8706	0.724641	76.655	33.5452	3.5452	1.34947	77.6812	32.5307	2.5307	0.9688
76.3405	33.9922	3.9922	0.62666	74.7338	34.2519	4.2519	0.627652	79.2018	32.0272	2.0272	0.552085	83.2772	33.8714	3.8714	0.724791	76.6991	33.5468	3.5468	1.35008	77.7261	32.5399	2.5399	0.972322
76.3846	33.9953	3.9953	0.627147	74.7765	34.2506	4.2506	0.62746	79.2467	32.0167	2.0167	0.549225	83.3252	33.8693	3.8693	0.724398	76.7425	33.5469	3.5469	1.35012	77.7707	32.5455	2.5455	0.974466
76.4281	33.9944	3.9944	0.627005	74.8195	34.2517	4.2517	0.627622	79.2925	32.0144	2.0144	0.548599	83.3729	33.8664	3.8664	0.723855	76.787	33.5442	3.5442	1.34909	77.8157	32.5463	2.5463	0.974772
76.4714	33.9934	3.9934	0.626848	74.8626	34.2511	4.2511	0.627533	79.338	32.0176	2.0176	0.54947	83.4208	33.8676	3.8676	0.72408	76.8317	33.5448	3.5448	1.34932	77.86	32.5448	2.5448	0.974198
76.5153	33.9942	3.9942	0.626974	74.9046	34.2513	4.2513	0.627563	79.3829	32.0197	2.0197	0.550042	83.4693	33.8697	3.8697	0.724473	76.8755	33.5444	3.5444	1.34917	77.9039	32.5414	2.5414	0.972896
76.5592	33.9958	3.9958	0.627225	74.9472	34.2522	4.2522	0.627696	79.4282	32.0226	2.0226	0.550832	83.5169	33.8777	3.8777	0.725971	76.9199	33.5449	3.5449	1.34936	77.9488	32.5425	2.5425	0.973318
76.6016	33.994	3.994	0.626943	74.9903	34.2524	4.2524	0.627725	79.4744	32.0312	2.0312	0.553174	83.5637	33.8837	3.8837	0.727094	76.9641	33.544	3.544	1.34902	77.9934	32.5447	2.5447	0.97416
76.6443	33.9925	3.9925	0.626707	75.0324	34.2511	4.2511	0.627533	79.5194	32.0346	2.0346	0.5541	83.6113	33.883	3.883	0.726963	77.0077	33.5461	3.5461	1.34982	78.0375	32.5439	2.5439	0.973853
76.6878	34.0022	4.0022	0.62823	75.0737	34.2518	4.2518	0.627637	79.5642	32.0336	2.0336	0.553828	83.6586	33.8805	3.8805	0.726495	77.0516	33.548	3.548	1.35054	78.0821	32.5451	2.5451	0.974313
76.7303	34.0124	4.0124	0.629831	75.1165	34.2511	4.2511	0.627533	79.6093	32.0325	2.0325	0.553528	83.7047	33.8811	3.8811	0.726607	77.0963	33.5463	3.5463	1.34989	78.1269	32.5439	2.5439	0.973853
76.7733	34.015	4.015	0.630239	75.159	34.2499	4.2499	0.627356	79.6535	32.0336	2.0336	0.553828	83.7517	33.8824	3.8824	0.726851	77.1397	33.5443	3.5443	1.34913	78.1704	32.5424	2.5424	0.973279
76.8178	34.0154	4.0154	0.630302	75.2014	34.2513	4.2513	0.627563	79.6978	32.0322	2.0322	0.553446	83.8	33.8839	3.8839	0.727131	77.1831	33.544	3.544	1.34902	78.2136	32.5419	2.5419	0.973088
76.8621	34.0132	4.0132	0.629956	75.2447	34.2537	4.2537	0.627917	79.7433	32.0317	2.0317	0.55331	83.8472	33.8842	3.8842	0.727188	77.2268	33.5457	3.5457	1.34966	78.2576	32.5425	2.5425	0.973318
76.9062	34.0123	4.0123	0.629815	75.2886	34.2611	4.2611	0.62901	79.7885	32.0336	2.0336	0.553828	83.8947	33.884	3.884	0.72715	77.2698	33.5463	3.5463	1.34989	78.3012	32.5429	2.5429	0.973471
76.9506	34.0131	4.0131	0.629941	75.3315	34.2678	4.2678	0.629999	79.8335	32.036	2.036	0.554481	83.9434	33.8838	3.8838	0.727113	77.3127	33.546	3.546	1.34978	78.3451	32.5429	2.5429	0.973471
76.9948	34.0135	4.0135	0.630003	75.3746	34.2704	4.2704	0.630382	79.8795	32.0355	2.0355	0.554345	83.9915	33.8843	3.8843	0.727206	77.3569	33.5483	3.5483	1.35065	78.3904	32.5414	2.5414	0.972896
77.0382	34.0118	4.0118	0.629737	75.4179	34.2698	4.2698	0.630294	79.926	32.0369	2.0369	0.554726	84.0391	33.8842	3.8842	0.727188	77.4004	33.549	3.549	1.35092	78.4351	32.5416	2.5416	0.972973
77.0823	34.0082	4.0082	0.629172	75.4602	34.2677	4.2677	0.629984	79.9713	32.0379	2.0379	0.554999	84.0875	33.8831	3.8831	0.726982	77.4438	33.5466	3.5466	1.35001	78.4795	32.5424	2.5424	0.973279
77.1265	34.0093	4.0093	0.629344	75.5025	34.2673	4.2673	0.629925	80.0171	32.0357	2.0357	0.5544	84.1353	33.8832	3.8832	0.727	77.4883	33.5445	3.5445	1.34921	78.5251	32.541	2.541	0.972743
77.1697	34.0107	4.0107	0.629564	75.5458	34.2686	4.2686	0.630117	80.0634	32.0345	2.0345	0.554073	84.1822	33.8846	3.8846	0.727263	77.5334	33.5434	3.5434	1.34879	78.5706	32.5392	2.5392	0.972054
77.2133	34.0139	4.0139	0.630066	75.5883	34.2701	4.2701	0.630338	80.1083	32.0348	2.0348	0.554155	84.2293	33.8845	3.8845	0.727244	77.5775	33.5433	3.5433	1.34875	78.6148	32.5404	2.5404	0.972514
77.2578	34.0152	4.0152	0.63027	75.631	34.2698	4.2698	0.630294	80.153	32.0337	2.0337	0.553855	84.2772	33.8839	3.8839	0.727131	77.6217	33.5463	3.5463	1.34989	78.6592	32.5417	2.5417	0.973011
77.301	34.0162	4.0162	0.630427	75.6742	34.27	4.27	0.630323	80.1987	32.0351	2.0351	0.554236	84.3246	33.8841	3.8841	0.727169	77.6662	33.5483	3.5483	1.35065	78.7042	32.5435	2.5435	0.9737
77.3444	34.0286	4.0286	0.632374	75.7169	34.2704	4.2704	0.630382	80.2437	32.0356	2.0356	0.554372	84.3724	33.8822	3.8822	0.726813	77.7098	33.5497	3.5497	1.35119	78.7485	32.5459	2.5459	0.974619
77.3884	34.0379	4.0379	0.633834	75.7586	34.2697	4.2697	0.630279	80.2886	32.036	2.036	0.554481	84.4208	33.8827	3.8827	0.726907	77.7533	33.5567	3.5567	1.35385	78.7928	32.5447	2.5447	0.97416
77.4313	34.0411	4.0411	0.634336	75.8011	34.2697	4.2697	0.630279	80.3343	32.0366	2.0366	0.554645	84.4679	33.8828	3.8828	0.726926	77.7978	33.5605	3.5605	1.3553	78.8381	32.5432	2.5432	0.973585
77.4736	34.0392	4.0392	0.634038	75.8431	34.2704	4.2704	0.630382	80.3797	32.0365	2.0365	0.554618	84.5144	33.8805	3.8805	0.726495	77.8414	33.5612	3.5612	1.35556	78.8823	32.5422	2.5422	0.973203
77.5171	34.0355	4.0355	0.633457	75.8846	34.2696	4.2696	0.630264	80.4237	32.0354	2.0354	0.554318	84.562	33.8788	3.8788	0.726177	77.8848	33.5627	3.5627	1.35613	78.9268	32.5428	2.5428	0.973432
77.5608	34.0346	4.0346	0.633316	75.9271	34.2695	4.2695	0.63025	80.4683	32.0339	2.0339	0.553909	84.6091	33.8808	3.8808	0.726551	77.929	33.5582	3.5582	1.35442	78.9721	32.5449	2.5449	0.974236
77.6042	34.034	4.034	0.633221	75.9709	34.2697	4.2697	0.630279	80.5135	32.034	2.034	0.553937	84.6559	33.8821	3.8821	0.726794	77.9728	33.5488	3.5488	1.35084	79.0159	32.5465	2.5465	0.974849
77.6484	34.0339	4.0339	0.633206	76.0135	34.2689	4.2689	0.630161	80.5574	32.0321	2.0321	0.553419	84.7037	33.8829	3.8829	0.726944	78.0154	33.5421	3.5421	1.34829	79.0581	32.5472	2.5472	0.975117
77.6934	34.035	4.035	0.633378	76.0567	34.2685	4.2685	0.630102	80.6018	32.0316	2.0316	0.553283	84.7519	33.883	3.883	0.726963	78.0587	33.5423	3.5423	1.34837	79.1019	32.5457	2.5457	0.974543
77.7372	34.0369	4.0369	0.633677	76.1009	34.2684	4.2684	0.630087	80.6483	32.0342	2.0342	0.553991	84.7993	33.8813	3.8813	0.726645	78.1024	33.5448	3.5448	1.34932	79.147	32.5445	2.5445	0.974083
77.7809	34.0306	4.0306	0.632688	76.1441	34.2672	4.2672	0.62991	80.6942	32.0351	2.0351	0.554236	84.8478	33.8823	3.8823	0.726832	78.145	33.5522	3.5522	1.35214	79.1915	32.5443	2.5443	0.974007
77.8254	34.0179	4.0179	0.630694	76.186	34.2672	4.2672	0.62991	80.7398	32.0351	2.0351	0.554236	84.897	33.887	3.887	0.727712	78.1881	33.5573	3.5573	1.35408	79.2362	32.5416	2.5416	0.972973
77.8689	34.0124	4.0124	0.629831	76.2291	34.2687	4.2687	0.630132	80.7863	32.0352	2.0352	0.554263	84.9444	33.8893	3.8893	0.728142	78.233	33.5597	3.5597	1.35499	79.2819	32.5398	2.5398	0.972284
77.9118	34.0118	4.0118	0.629737	76.2719	34.2685	4.2685	0.630102	80.8322	32.0354	2.0354	0.554318	84.9915	33.8884	3.8884	0.727974	78.277	33.5599	3.5599	1.35507	79.3265	32.5411	2.5411	0.972782
77.9558	34.0117	4.0117	0.629721	76.3142	34.2683	4.2683	0.630072	80.8771	32.0333	2.0333	0.553746	85.04	33.8869	3.8869	0.727693	78.3213	33.5605	3.5605	1.3553	79.3709	32.5428	2.5428	0.973432
77.9996	34.0108	4.0108	0.62958	76.3569	34.2684	4.2684	0.630087	80.9227	32.0309	2.0309	0.553092	85.0877	33.8868	3.8868	0.727674	78.3667	33.5613	3.5613	1.3556	79.416	32.5448	2.5448	0.974198
78.0429	34.0124	4.0124	0.629831	76.4006	34.2695	4.2695	0.63025	80.9681	32.0321	2.0321	0.553419	85.1347	33.8871	3.8871	0.727731	78.4111	33.5606	3.5606	1.35533	79.4601	32.543	2.543	0.973509
78.0867	34.0159	4.0159	0.63038	76.4432	34.2713	4.2713	0.630515	81.0129	32.0334	2.0334	0.553773	85.1827	33.8877	3.8877	0.727843	78.4545	33.5587	3.5587	1.35461	79.5041	32.5429	2.5429	0.973471
78.1305	34.0147	4.0147	0.630192	76.486	34.2705	4.2705	0.630397	81.0584	32.0372	2.0372	0.554808	85.231	33.8867	3.8867	0.727656	78.4988	33.5579	3.5579	1.35431	79.5488	32.5434	2.5434	0.973662
78.1731	34.011	4.011	0.629611	76.5286	34.2685	4.2685	0.630102	81.1047	32.0394	2.0394	0.555407	85.2783	33.8847	3.8847	0.727281	78.5429	33.5594	3.5594	1.35488	79.5933	32.5447	2.5447	0.97416
78.2161	34.0102	4.0102	0.629485	76.5705	34.2659	4.2659	0.629718	81.1495	32.0399	2.0399	0.555543	85.3254	33.8841	3.8841	0.727169	78.5863	33.5579	3.5579	1.35431	79.6374	32.5425	2.5425	0.973318
78.2595	34.0127	4.0127	0.629878	76.6122	34.2661	4.2661	0.629748	81.1943	32.0377	2.0377	0.554944	85.3721	33.8826	3.8826	0.726888	78.6302	33.5561	3.5561	1.35362	79.682	32.5411	2.5411	0.972782
78.302	34.0085	4.0085	0.629219	76.655	34.2675	4.2675	0.629954	81.2397	32.0333	2.0333	0.553746	85.4185	33.8822	3.8822	0.726813	78.6751	33.5588	3.5588	1.35465	79.7267	32.5425	2.5425	0.973318
78.3451	34.0026	4.0026	0.628292	76.6971	34.2677	4.2677	0.629984	81.2843	32.0333	2.0333	0.553746	85.4655	33.8829	3.8829	0.726944	78.7186	33.5605	3.5605	1.3553	79.77	32.5425	2.5425	0.973318
78.3895	34.0036	4.0036	0.628449	76.7396	34.2658	4.2658	0.629703	81.3282	32.0341	2.0341	0.553964	85.5137	33.8839	3.8839	0.727131	78.7621	33.5588	3.5588	1.35465	79.8137	32.5411	2.5411	0.972782
78.4331	34.0071	4.0071	0.628999	76.7833	34.2712	4.2712	0.630501	81.3736	32.0337	2.0337	0.553855	85.5609	33.8842	3.8842	0.727188	78.806	33.5634	3.5634	1.3564	79.8581	32.5428	2.5428	0.973432
78.477	34.0078	4.0078	0.629109	76.8272	34.2801	4.2801	0.631814	81.419	32.0329	2.0329	0.553637	85.6088	33.883	3.883	0.726963	78.849	33.5724	3.5724	1.35983	79.9015	32.5514	2.5514	0.976725
78.5221	34.0075	4.0075	0.629062	76.8699	34.2849	4.2849	0.632523	81.464	32.0331	2.0331	0.553692	85.6579	33.8827	3.8827	0.726907	78.8913	33.5775	3.5775	1.36177	79.9452	32.5558	2.5558	0.978409
78.5667	34.0087	4.0087	0.62925	76.9131	34.2863	4.2863	0.63273	81.5097	32.0343	2.0343	0.554018	85.7064	33.8833	3.8833	0.727019	78.9352	33.5796	3.5796	1.36257	79.9906	32.5587	2.5587	0.979519
78.6101	34.0057	4.0057	0.628779	76.9565	34.291	4.291	0.633423	81.5563	32.0344	2.0344	0.554046	85.7541	33.8853	3.8853	0.727394	78.9788	33.5778	3.5778	1.36188	80.0355	32.5578	2.5578	0.979175
78.6542	33.9985	3.9985	0.627649	76.999	34.2992	4.2992	0.634634	81.6019	32.0354	2.0354	0.554318	85.8024	33.8843	3.8843	0.727206	79.0223	33.5677	3.5677	1.35804	80.0796	32.5576	2.5576	0.979098
78.6986	33.9922	3.9922	0.62666	77.0408	34.3024	4.3024	0.635106	81.6477	32.0394	2.0394	0.555407	85.85	33.8832	3.8832	0.727	79.0668	33.5616	3.5616	1.35572	80.1248	32.5599	2.5599	0.979979
78.7422	33.9914	3.9914	0.626534	77.0837	34.303	4.303	0.635195	81.6934	32.0465	2.0465	0.557341	85.8968	33.8843	3.8843	0.727206	79.1119	33.5604	3.5604	1.35526	80.1702	32.5588	2.5588	0.979557
78.7855	33.992	3.992	0.626629	77.1264	34.3011	4.3011	0.634914	81.7381	32.0477	2.0477	0.557668	85.9443	33.8832	3.8832	0.727	79.156	33.5607	3.5607	1.35537	80.2145	32.5591	2.5591	0.979672
78.8293	33.9922	3.9922	0.62666	77.1694	34.2963	4.2963	0.634206	81.7828	32.0472	2.0472	0.557532	85.9927	33.8802	3.8802	0.726439	79.2006	33.5633	3.5633	1.35636	80.2593	32.5591	2.5591	0.979672
78.872	33.9899	3.9899	0.626299	77.2128	34.2871	4.2871	0.632848	81.8289	32.0493	2.0493	0.558103	86.0402	33.8791	3.8791	0.726233	79.2451	33.5737	3.5737	1.36032	80.304	32.5579	2.5579	0.979213
78.9151	33.9912	3.9912	0.626503	77.2554	34.2833	4.2833	0.632287	81.8742	32.0503	2.0503	0.558376	86.0878	33.884	3.884	0.72715	79.2886	33.5791	3.5791	1.36238	80.3465	32.5575	2.5575	0.97906
78.9593	33.993	3.993	0.626786	77.2967	34.2837	4.2837	0.632346	81.9191	32.0447	2.0447	0.556851	86.1359	33.8959	3.8959	0.729378	79.3319	33.5793	3.5793	1.36245	80.3887	32.5575	2.5575	0.97906
79.0026	33.9912	3.9912	0.626503	77.3387	34.2841	4.2841	0.632405	81.9647	32.0364	2.0364	0.55459	86.1827	33.9016	3.9016	0.730445	79.3763	33.5779	3.5779	1.36192	80.4336	32.5573	2.5573	0.978983
79.0452	33.9912	3.9912	0.626503	77.3812	34.2875	4.2875	0.632907	82.0099	32.0335	2.0335	0.5538	86.2289	33.9031	3.9031	0.730726	79.4201	33.5787	3.5787	1.36222	80.4799	32.5578	2.5578	0.979175
79.0888	33.9931	3.9931	0.626801	77.4232	34.2958	4.2958	0.634132	82.0539	32.0352	2.0352	0.554263	86.2762	33.9017	3.9017	0.730464	79.4638	33.5795	3.5795	1.36253	80.5267	32.5598	2.5598	0.97994
79.1324	33.9941	3.9941	0.626958	77.4657	34.2999	4.2999	0.634737	82.0983	32.0352	2.0352	0.554263	86.3231	33.9026	3.9026	0.730632	79.508	33.5817	3.5817	1.36337	80.574	32.5591	2.5591	0.979672
79.1755	33.9932	3.9932	0.626817	77.5096	34.3016	4.3016	0.634988	82.1434	32.0359	2.0359	0.554454	86.3699	33.9046	3.9046	0.731007	79.5518	33.5817	3.5817	1.36337	80.6187	32.5569	2.5569	0.97883
79.2193	33.9944	3.9944	0.627005	77.5529	34.3009	4.3009	0.634885	82.1877	32.0373	2.0373	0.554835	86.4179	33.9049	3.9049	0.731063	79.5944	33.5791	3.5791	1.36238	80.661	32.5569	2.5569	0.97883
79.2644	33.9941	3.9941	0.626958	77.5953	34.3021	4.3021	0.635062	82.2325	32.0382	2.0382	0.55508	86.4662	33.9049	3.9049	0.731063	79.6374	33.5768	3.5768	1.3615	80.7041	32.558	2.558	0.979251
79.3086	33.9925	3.9925	0.626707	77.6378	34.3017	4.3017	0.635003	82.2789	32.038	2.038	0.555026	86.514	33.9045	3.9045	0.730988	79.681	33.5749	3.5749	1.36078	80.7479	32.5583	2.5583	0.979366
79.3527	33.993	3.993	0.626786	77.6805	34.3013	4.3013	0.634944	82.3244	32.0405	2.0405	0.555707	86.5625	33.9028	3.9028	0.73067	79.7237	33.5766	3.5766	1.36143	80.7916	32.5566	2.5566	0.978715
79.397	33.9939	3.9939	0.626927	77.7236	34.3032	4.3032	0.635224	82.3697	32.0485	2.0485	0.557886	86.6114	33.902	3.902	0.73052	79.7671	33.5765	3.5765	1.36139	80.8361	32.5545	2.5545	0.977911
79.4404	33.9946	3.9946	0.627037	77.7679	34.303	4.303	0.635195	82.4159	32.051	2.051	0.558566	86.659	33.9011	3.9011	0.730352	79.812	33.5764	3.5764	1.36135	80.8818	32.5542	2.5542	0.977796
79.4835	33.993	3.993	0.626786	77.8113	34.3002	4.3002	0.634781	82.4616	32.0504	2.0504	0.558403	86.7069	33.9016	3.9016	0.730445	79.8564	33.5769	3.5769	1.36154	80.9263	32.5555	2.5555	0.978294
79.5277	33.993	3.993	0.626786	77.8537	34.2993	4.2993	0.634649	82.5068	32.0498	2.0498	0.55824	86.7551	33.9039	3.9039	0.730876	79.9003	33.5758	3.5758	1.36112	80.9705	32.5561	2.5561	0.978524
79.5711	33.9935	3.9935	0.626864	77.8964	34.3012	4.3012	0.634929	82.5532	32.0494	2.0494	0.558131	86.8018	33.9029	3.9029	0.730689	79.9451	33.5764	3.5764	1.36135	81.0156	32.5562	2.5562	0.978562
79.6143	33.992	3.992	0.626629	77.9398	34.3027	4.3027	0.63515	82.5989	32.0514	2.0514	0.558675	86.8493	33.9003	3.9003	0.730202	79.9899	33.5784	3.5784	1.36211	81.06	32.5581	2.5581	0.979289
79.6581	33.9925	3.9925	0.626707	77.9822	34.3016	4.3016	0.634988	82.6437	32.0541	2.0541	0.559411	86.8983	33.9002	3.9002	0.730183	80.0336	33.5792	3.5792	1.36241	81.1037	32.5598	2.5598	0.97994
79.7022	33.9943	3.9943	0.62699	78.0252	34.3002	4.3002	0.634781	82.6894	32.0549	2.0549	0.559629	86.9461	33.9001	3.9001	0.730164	80.0779	33.577	3.577	1.36158	81.1485	32.5608	2.5608	0.980323
79.745	33.994	3.994	0.626943	78.0681	34.3013	4.3013	0.634944	82.736	32.053	2.053	0.559111	86.9929	33.8993	3.8993	0.730015	80.1217	33.5767	3.5767	1.36146	81.1932	32.5632	2.5632	0.981242
79.7877	33.9948	3.9948	0.627068	78.1097	34.3035	4.3035	0.635269	82.7808	32.0528	2.0528	0.559057	87.0405	33.8985	3.8985	0.729865	80.1651	33.5786	3.5786	1.36219	81.2374	32.572	2.572	0.984611
79.8312	33.995	3.995	0.627099	78.1511	34.3045	4.3045	0.635416	82.8254	32.0524	2.0524	0.558948	87.0879	33.9008	3.9008	0.730295	80.2094	33.5795	3.5795	1.36253	81.2822	32.577	2.577	0.986525
79.8739	33.993	3.993	0.626786	78.1939	34.3027	4.3027	0.63515	82.8707	32.051	2.051	0.558566	87.1342	33.9011	3.9011	0.730352	80.2541	33.5784	3.5784	1.36211	81.3273	32.5776	2.5776	0.986754
79.917	33.9931	3.9931	0.626801	78.2362	34.3011	4.3011	0.634914	82.9152	32.0501	2.0501	0.558321	87.1805	33.901	3.901	0.730333	80.2973	33.5783	3.5783	1.36207	81.3707	32.5745	2.5745	0.985568
79.9615	33.9936	3.9936	0.62688	78.2785	34.3019	4.3019	0.635032	82.9593	32.0512	2.0512	0.558621	87.2284	33.9018	3.9018	0.730483	80.3408	33.5799	3.5799	1.36268	81.414	32.5742	2.5742	0.985453
80.0054	33.9922	3.9922	0.62666	78.322	34.3043	4.3043	0.635387	83.0045	32.0537	2.0537	0.559302	87.2756	33.9016	3.9016	0.730445	80.3848	33.5799	3.5799	1.36268	81.4583	32.5733	2.5733	0.985108
80.0492	33.9903	3.9903	0.626362	78.3658	34.3029	4.3029	0.63518	83.0495	32.0534	2.0534	0.55922	87.3233	33.9014	3.9014	0.730408	80.4276	33.5804	3.5804	1.36287	81.5019	32.5742	2.5742	0.985453
80.0939	33.9914	3.9914	0.626534	78.4086	34.3001	4.3001	0.634767	83.0944	32.0516	2.0516	0.55873	87.3722	33.9007	3.9007	0.730277	80.4703	33.5794	3.5794	1.36249	81.5456	32.5746	2.5746	0.985606
80.1383	33.9926	3.9926	0.626723	78.4517	34.299	4.299	0.634604	83.1404	32.0522	2.0522	0.558893	87.4207	33.902	3.902	0.73052	80.5145	33.5787	3.5787	1.36222	81.5908	32.5745	2.5745	0.985568
80.1817	33.9932	3.9932	0.626817	78.4949	34.2977	4.2977	0.634412	83.1869	32.0518	2.0518	0.558784	87.4686	33.9039	3.9039	0.730876	80.5583	33.5806	3.5806	1.36295	81.6354	32.574	2.574	0.985376
80.2256	33.9928	3.9928	0.626754	78.537	34.2996	4.2996	0.634693	83.2322	32.05	2.05	0.558294	87.5171	33.9047	3.9047	0.731026	80.6018	33.5812	3.5812	1.36318	81.6797	32.5748	2.5748	0.985683
80.2692	33.9937	3.9937	0.626895	78.5791	34.3002	4.3002	0.634781	83.278	32.0509	2.0509	0.558539	87.5649	33.9048	3.9048	0.731044	80.6467	33.5786	3.5786	1.36219	81.7254	32.5755	2.5755	0.985951
80.3123	33.9924	3.9924	0.626691	78.6227	34.3002	4.3002	0.634781	83.3239	32.0526	2.0526	0.559002	87.612	33.9033	3.9033	0.730763	80.6919	33.575	3.575	1.36082	81.7712	32.5746	2.5746	0.985606
80.3556	33.9925	3.9925	0.626707	78.6654	34.3001	4.3001	0.634767	83.369	32.0527	2.0527	0.559029	87.6597	33.9027	3.9027	0.730651	80.7356	33.576	3.576	1.3612	81.8153	32.5754	2.5754	0.985912
80.3998	33.9941	3.9941	0.626958	78.7076	34.299	4.299	0.634604	83.4139	32.0536	2.0536	0.559274	87.7076	33.9012	3.9012	0.73037	80.7796	33.5766	3.5766	1.36143	81.8596	32.5754	2.5754	0.985912
80.4431	33.9938	3.9938	0.626911	78.7507	34.2985	4.2985	0.634531	83.4593	32.0527	2.0527	0.559029	87.7544	33.9029	3.9029	0.730689	80.8241	33.5759	3.5759	1.36116	81.9046	32.5752	2.5752	0.985836
80.487	33.9916	3.9916	0.626566	78.7934	34.3005	4.3005	0.634826	83.5043	32.0517	2.0517	0.558757	87.8017	33.9116	3.9116	0.732317	80.8677	33.5771	3.5771	1.36162	81.949	32.5762	2.5762	0.986219
80.5313	33.9905	3.9905	0.626393	78.835	34.3039	4.3039	0.635328	83.5498	32.0493	2.0493	0.558103	87.8499	33.9166	3.9166	0.733253	80.9111	33.5783	3.5783	1.36207	81.9933	32.575	2.575	0.985759
80.5744	33.9906	3.9906	0.626409	78.877	34.3052	4.3052	0.63552	83.5956	32.0487	2.0487	0.55794	87.897	33.9168	3.9168	0.733291	80.9556	33.5799	3.5799	1.36268	82.0383	32.5746	2.5746	0.985606
80.6167	33.9932	3.9932	0.626817	78.9193	34.3123	4.3123	0.636568	83.6405	32.0489	2.0489	0.557994	87.9435	33.916	3.916	0.733141	80.9992	33.581	3.581	1.3631	82.0822	32.5752	2.5752	0.985836
80.6604	33.9941	3.9941	0.626958	78.9613	34.3151	4.3151	0.636981	83.6845	32.0501	2.0501	0.558321	87.9907	33.9122	3.9122	0.73243	81.0425	33.5813	3.5813	1.36321	82.1264	32.5758	2.5758	0.986065
80.7042	33.994	3.994	0.626943	79.0038	34.3164	4.3164	0.637173	83.7293	32.0506	2.0506	0.558457	88.0373	33.9059	3.9059	0.73125	81.0865	33.5788	3.5788	1.36226	82.1714	32.5768	2.5768	0.986448
80.7472	33.9919	3.9919	0.626613	79.0474	34.3173	4.3173	0.637306	83.7742	32.0525	2.0525	0.558975	88.084	33.9028	3.9028	0.73067	81.1299	33.5791	3.5791	1.36238	82.2153	32.5755	2.5755	0.985951
80.7908	33.9901	3.9901	0.62633	79.0898	34.3153	4.3153	0.63701	83.8183	32.0535	2.0535	0.559247	88.132	33.903	3.903	0.730707	81.1724	33.5804	3.5804	1.36287	82.2581	32.5747	2.5747	0.985644
80.836	33.9903	3.9903	0.626362	79.1329	34.3131	4.3131	0.636686	83.8629	32.0519	2.0519	0.558812	88.1804	33.9039	3.9039	0.730876	81.2158	33.5885	3.5885	1.36595	82.3022	32.5732	2.5732	0.98507
80.8803	33.9911	3.9911	0.626487	79.1774	34.314	4.314	0.636819	83.9092	32.0492	2.0492	0.558076	88.2278	33.9048	3.9048	0.731044	81.26	33.5947	3.5947	1.36831	82.3469	32.5737	2.5737	0.985261
80.9244	33.9925	3.9925	0.626707	79.2209	34.3174	4.3174	0.63732	83.9549	32.048	2.048	0.557749	88.2763	33.9091	3.9091	0.731849	81.3035	33.5971	3.5971	1.36923	82.391	32.5751	2.5751	0.985797
80.9685	33.9936	3.9936	0.62688	79.2634	34.3193	4.3193	0.637601	84.0007	32.0499	2.0499	0.558267	88.3256	33.9118	3.9118	0.732355	81.3469	33.5949	3.5949	1.36839	82.4355	32.5745	2.5745	0.985568
81.0117	33.9862	3.9862	0.625718	79.3069	34.319	4.319	0.637557	84.047	32.052	2.052	0.558839	88.3732	33.9142	3.9142	0.732804	81.3916	33.5927	3.5927	1.36755	82.4811	32.5724	2.5724	0.984764
81.0545	33.9767	3.9767	0.624227	79.35	34.3179	4.3179	0.637394	84.0925	32.0537	2.0537	0.559302	88.4205	33.9174	3.9174	0.733403	81.4353	33.5918	3.5918	1.36721	82.5258	32.5703	2.5703	0.98396
81.0985	33.9716	3.9716	0.623426	79.3925	34.3177	4.3177	0.637365	84.137	32.057	2.057	0.5602	88.469	33.9185	3.9185	0.733609	81.4794	33.5918	3.5918	1.36721	82.5701	32.5722	2.5722	0.984687
81.1422	33.9733	3.9733	0.623693	79.4349	34.3174	4.3174	0.63732	84.183	32.0663	2.0663	0.562733	88.5164	33.9165	3.9165	0.733235	81.5245	33.5918	3.5918	1.36721	82.6152	32.5756	2.5756	0.985989
81.1857	33.9769	3.9769	0.624258	79.4778	34.3166	4.3166	0.637202	84.2291	32.0705	2.0705	0.563877	88.5638	33.9154	3.9154	0.733029	81.5691	33.5938	3.5938	1.36797	82.6599	32.5758	2.5758	0.986065
81.2297	33.9779	3.9779	0.624415	79.5199	34.3153	4.3153	0.63701	84.2742	32.0697	2.0697	0.563659	88.6122	33.9159	3.9159	0.733122	81.6128	33.5955	3.5955	1.36862	82.7042	32.5737	2.5737	0.985261
81.2734	33.9781	3.9781	0.624447	79.5624	34.3185	4.3185	0.637483	84.3194	32.0665	2.0665	0.562788	88.6601	33.9173	3.9173	0.733385	81.6572	33.5957	3.5957	1.3687	82.7487	32.5729	2.5729	0.984955
81.3159	33.9789	3.9789	0.624572	79.6053	34.3202	4.3202	0.637734	84.3656	32.0649	2.0649	0.562352	88.7074	33.9184	3.9184	0.73359	81.7012	33.5944	3.5944	1.3682	82.7931	32.5733	2.5733	0.985108
81.3589	33.977	3.977	0.624274	79.6472	34.3184	4.3184	0.637468	84.4107	32.0644	2.0644	0.562216	88.7549	33.9175	3.9175	0.733422	81.7447	33.5936	3.5936	1.3679	82.8371	32.5758	2.5758	0.986065
81.4027	33.976	3.976	0.624117	79.6888	34.3163	4.3163	0.637158	84.456	32.0654	2.0654	0.562488	88.8017	33.9152	3.9152	0.732991	81.7885	33.5934	3.5934	1.36782	82.8818	32.5763	2.5763	0.986257
81.4455	33.9728	3.9728	0.623615	79.7316	34.3161	4.3161	0.637129	84.5012	32.0669	2.0669	0.562897	88.8475	33.9132	3.9132	0.732617	81.8329	33.5917	3.5917	1.36717	82.9265	32.573	2.573	0.984993
81.4884	33.9662	3.9662	0.622579	79.774	34.3182	4.3182	0.637439	84.5453	32.0663	2.0663	0.562733	88.8944	33.9117	3.9117	0.732336	81.8757	33.5918	3.5918	1.36721	82.97	32.5769	2.5769	0.986486
81.5328	33.9638	3.9638	0.622202	79.8164	34.3188	4.3188	0.637527	84.5892	32.0671	2.0671	0.562951	88.9425	33.9131	3.9131	0.732598	81.9192	33.5943	3.5943	1.36816	83.0132	32.5858	2.5858	0.989894
81.5769	33.9637	3.9637	0.622186	79.8597	34.3182	4.3182	0.637439	84.6346	32.069	2.069	0.563469	88.9897	33.915	3.915	0.732954	81.9638	33.5963	3.5963	1.36892	83.0573	32.5895	2.5895	0.99131
81.6209	33.9646	3.9646	0.622328	79.9035	34.3159	4.3159	0.637099	84.6802	32.0677	2.0677	0.563114	89.0375	33.9145	3.9145	0.73286	82.0072	33.5953	3.5953	1.36854	83.1009	32.5895	2.5895	0.99131
81.6657	33.9635	3.9635	0.622155	79.9462	34.3149	4.3149	0.636951	84.7252	32.0656	2.0656	0.562543	89.0866	33.9144	3.9144	0.732842	82.0499	33.5929	3.5929	1.36763	83.144	32.5912	2.5912	0.991961
81.7101	33.9632	3.9632	0.622108	79.9893	34.3148	4.3148	0.636937	84.7708	32.0652	2.0652	0.562434	89.1349	33.9149	3.9149	0.732935	82.0936	33.592	3.592	1.36729	83.1883	32.591	2.591	0.991884
81.7533	33.9629	3.9629	0.622061	80.0328	34.3155	4.3155	0.63704	84.8173	32.0647	2.0647	0.562297	89.1827	33.9139	3.9139	0.732748	82.1371	33.5911	3.5911	1.36694	83.2339	32.5915	2.5915	0.992076
81.7972	33.9617	3.9617	0.621872	80.0754	34.3155	4.3155	0.63704	84.8627	32.0653	2.0653	0.562461	89.231	33.9127	3.9127	0.732523	82.1807	33.5928	3.5928	1.36759	83.2795	32.5919	2.5919	0.992229
81.8411	33.962	3.962	0.621919	80.1178	34.3167	4.3167	0.637217	84.9086	32.0667	2.0667	0.562842	89.2784	33.913	3.913	0.732579	82.2253	33.5941	3.5941	1.36809	83.3252	32.5904	2.5904	0.991655
81.8843	33.9625	3.9625	0.621998	80.1611	34.3176	4.3176	0.63735	84.9543	32.0674	2.0674	0.563033	89.3254	33.9161	3.9161	0.73316	82.2705	33.5934	3.5934	1.36782	83.3704	32.5877	2.5877	0.990621
81.9281	33.964	3.964	0.622233	80.2036	34.3244	4.3244	0.638354	84.9987	32.0696	2.0696	0.563632	89.3732	33.9177	3.9177	0.733459	82.3143	33.5932	3.5932	1.36774	83.4147	32.5869	2.5869	0.990315
81.9727	33.9623	3.9623	0.621967	80.2462	34.3271	4.3271	0.638752	85.0435	32.0703	2.0703	0.563823	89.4214	33.9175	3.9175	0.733422	82.3583	33.5925	3.5925	1.36748	83.4598	32.5879	2.5879	0.990697
82.016	33.9625	3.9625	0.621998	80.2896	34.3282	4.3282	0.638915	85.0899	32.067	2.067	0.562924	89.4687	33.9177	3.9177	0.733459	82.4026	33.5909	3.5909	1.36687	83.5053	32.5874	2.5874	0.990506
82.0591	33.9637	3.9637	0.622186	80.332	34.3311	4.3311	0.639343	85.1352	32.0645	2.0645	0.562243	89.5162	33.9159	3.9159	0.733122	82.446	33.5903	3.5903	1.36664	83.5504	32.5882	2.5882	0.990812
82.1026	33.9552	3.9552	0.620852	80.3735	34.334	4.334	0.639771	85.1803	32.0659	2.0659	0.562624	89.5642	33.9172	3.9172	0.733366	82.4896	33.5891	3.5891	1.36618	83.5957	32.5895	2.5895	0.99131
82.1458	33.9469	3.9469	0.619549	80.4159	34.3349	4.3349	0.639904	85.2259	32.066	2.066	0.562651	89.6109	33.9181	3.9181	0.733534	82.5343	33.5888	3.5888	1.36607	83.6409	32.5899	2.5899	0.991463
82.1885	33.9441	3.9441	0.61911	80.4584	34.3338	4.3338	0.639741	85.2713	32.0714	2.0714	0.564122	89.6573	33.9161	3.9161	0.73316	82.578	33.5898	3.5898	1.36645	83.684	32.5892	2.5892	0.991195
82.2316	33.9415	3.9415	0.618702	80.5001	34.3317	4.3317	0.639431	85.3156	32.0803	2.0803	0.566546	89.705	33.9151	3.9151	0.732973	82.6217	33.5926	3.5926	1.36752	83.7271	32.588	2.588	0.990736
82.275	33.9379	3.9379	0.618136	80.542	34.3303	4.3303	0.639225	85.3599	32.0845	2.0845	0.56769	89.7519	33.9142	3.9142	0.732804	82.6658	33.5943	3.5943	1.36816	83.7713	32.5889	2.5889	0.99108
82.3186	33.9406	3.9406	0.61856	80.5855	34.3302	4.3302	0.63921	85.4043	32.0859	2.0859	0.568071	89.7981	33.9143	3.9143	0.732823	82.7095	33.5941	3.5941	1.36809	83.8152	32.5895	2.5895	0.99131
82.3631	33.9454	3.9454	0.619314	80.6287	34.3307	4.3307	0.639284	85.4485	32.0852	2.0852	0.56788	89.8458	33.916	3.916	0.733141	82.7522	33.5919	3.5919	1.36725	83.8586	32.5995	2.5995	0.995138
82.4079	33.947	3.947	0.619565	80.6722	34.3319	4.3319	0.639461	85.4938	32.0835	2.0835	0.567417	89.8945	33.9234	3.9234	0.734527	82.7956	33.5927	3.5927	1.36755	83.9023	32.6116	2.6116	0.99977
82.4514	33.9472	3.9472	0.619596	80.7164	34.3306	4.3306	0.639269	85.5404	32.0821	2.0821	0.567036	89.9422	33.9314	3.9314	0.736024	82.839	33.5947	3.5947	1.36831	83.9465	32.6152	2.6152	1.00115
82.4955	33.9445	3.9445	0.619172	80.7595	34.3311	4.3311	0.639343	85.5854	32.0801	2.0801	0.566491	89.9907	33.9336	3.9336	0.736436	82.8819	33.5969	3.5969	1.36915	83.9908	32.6139	2.6139	1.00065
82.5403	33.9411	3.9411	0.618639	80.8018	34.3346	4.3346	0.639859	85.6307	32.0821	2.0821	0.567036	90.0398	33.9342	3.9342	0.736548	82.9254	33.599	3.599	1.36995	84.036	32.6129	2.6129	1.00027
82.5836	33.9405	3.9405	0.618545	80.8453	34.3425	4.3425	0.641026	85.6773	32.0845	2.0845	0.56769	90.0874	33.9331	3.9331	0.736343	82.9703	33.6079	3.6079	1.37334	84.0819	32.6146	2.6146	1.00092
82.626	33.9436	3.9436	0.619031	80.8879	34.3475	4.3475	0.641764	85.7233	32.0846	2.0846	0.567717	90.1347	33.9315	3.9315	0.736043	83.0143	33.6128	3.6128	1.3752	84.1263	32.6144	2.6144	1.00084
82.6699	33.9454	3.9454	0.619314	80.9299	34.3491	4.3491	0.642	85.7681	32.0836	2.0836	0.567445	90.1829	33.9337	3.9337	0.736455	83.0586	33.6125	3.6125	1.37509	84.1704	32.6084	2.6084	0.998545
82.714	33.945	3.945	0.619251	80.9728	34.3478	4.3478	0.641808	85.8138	32.0837	2.0837	0.567472	90.2303	33.9335	3.9335	0.736417	83.1036	33.6115	3.6115	1.37471	84.2156	32.6072	2.6072	0.998086
82.7574	33.9539	3.9539	0.620648	81.0163	34.3467	4.3467	0.641646	85.8592	32.084	2.084	0.567554	90.2776	33.932	3.932	0.736137	83.1477	33.6097	3.6097	1.37402	84.2601	32.6095	2.6095	0.998966
82.801	33.9618	3.9618	0.621888	81.0585	34.3447	4.3447	0.64135	85.904	32.0833	2.0833	0.567363	90.3262	33.9334	3.9334	0.736399	83.1909	33.6102	3.6102	1.37421	84.304	32.6114	2.6114	0.999694
82.8449	33.9629	3.9629	0.622061	81.1011	34.3447	4.3447	0.64135	85.9493	32.0823	2.0823	0.567091	90.374	33.9263	3.9263	0.735069	83.2354	33.6133	3.6133	1.37539	84.3488	32.6113	2.6113	0.999655
82.8874	33.9643	3.9643	0.62228	81.1441	34.3421	4.3421	0.640967	85.9957	32.0814	2.0814	0.566846	90.4211	33.9194	3.9194	0.733778	83.2798	33.6107	3.6107	1.37441	84.3935	32.6097	2.6097	0.999043
82.9297	33.9631	3.9631	0.622092	81.1859	34.3417	4.3417	0.640908	86.041	32.0797	2.0797	0.566383	90.4687	33.9185	3.9185	0.733609	83.3236	33.6091	3.6091	1.3738	84.4375	32.6084	2.6084	0.998545
82.973	33.9612	3.9612	0.621794	81.2273	34.3437	4.3437	0.641203	86.0862	32.0808	2.0808	0.566682	90.516	33.9194	3.9194	0.733778	83.3672	33.6102	3.6102	1.37421	84.4819	32.6106	2.6106	0.999387
83.0161	33.9621	3.9621	0.621935	81.2703	34.3464	4.3464	0.641601	86.1314	32.0827	2.0827	0.5672	90.5623	33.9187	3.9187	0.733647	83.4118	33.6101	3.6101	1.37418	84.5267	32.6092	2.6092	0.998852
83.0595	33.9624	3.9624	0.621982	81.3129	34.3479	4.3479	0.641823	86.1756	32.0833	2.0833	0.567363	90.6089	33.9248	3.9248	0.734789	83.4557	33.6104	3.6104	1.37429	84.5701	32.606	2.606	0.997627
83.1043	33.9608	3.9608	0.621731	81.3553	34.3467	4.3467	0.641646	86.2199	32.0828	2.0828	0.567227	90.6566	33.933	3.933	0.736324	83.4995	33.6116	3.6116	1.37475	84.6134	32.6101	2.6101	0.999196
83.1484	33.9621	3.9621	0.621935	81.3988	34.3457	4.3457	0.641498	86.2656	32.0824	2.0824	0.567118	90.7038	33.9343	3.9343	0.736567	83.5431	33.6111	3.6111	1.37456	84.6575	32.6155	2.6155	1.00126
83.1922	33.9645	3.9645	0.622312	81.4429	34.345	4.345	0.641395	86.3107	32.0823	2.0823	0.567091	90.7517	33.9324	3.9324	0.736211	83.5858	33.6099	3.6099	1.3741	84.7008	32.6163	2.6163	1.00157
83.2369	33.9652	3.9652	0.622422	81.4858	34.3457	4.3457	0.641498	86.3555	32.0821	2.0821	0.567036	90.801	33.9283	3.9283	0.735444	83.6287	33.6151	3.6151	1.37608	84.7445	32.6157	2.6157	1.00134
83.2815	33.9641	3.9641	0.622249	81.5289	34.3463	4.3463	0.641587	86.4013	32.0817	2.0817	0.566927	90.8494	33.9284	3.9284	0.735463	83.6729	33.6197	3.6197	1.37783	84.79	32.6158	2.6158	1.00138
83.3247	33.9622	3.9622	0.621951	81.5719	34.3462	4.3462	0.641572	86.4478	32.0834	2.0834	0.56739	90.8967	33.9308	3.9308	0.735912	83.7162	33.6224	3.6224	1.37886	84.8352	32.6151	2.6151	1.00111
83.3686	33.9633	3.9633	0.622124	81.6139	34.3468	4.3468	0.64166	86.4932	32.0836	2.0836	0.567445	90.9448	33.9318	3.9318	0.736099	83.7596	33.6232	3.6232	1.37916	84.88	32.6125	2.6125	1.00011
83.4128	33.9642	3.9642	0.622265	81.6561	34.3462	4.3462	0.641572	86.5388	32.0845	2.0845	0.56769	90.9928	33.9321	3.9321	0.736155	83.8041	33.6238	3.6238	1.37939	84.9258	32.6117	2.6117	0.999809
83.4563	33.9657	3.9657	0.6225	81.6997	34.3452	4.3452	0.641424	86.5845	32.085	2.085	0.567826	91.04	33.9328	3.9328	0.736286	83.8491	33.625	3.625	1.37985	84.9715	32.6105	2.6105	0.999349
83.4997	33.9645	3.9645	0.622312	81.7424	34.3454	4.3454	0.641454	86.6293	32.0836	2.0836	0.567445	91.0877	33.932	3.932	0.736137	83.8931	33.6271	3.6271	1.38065	85.0156	32.6115	2.6115	0.999732
83.5438	33.9628	3.9628	0.622045	81.785	34.3462	4.3462	0.641572	86.6736	32.0827	2.0827	0.5672	91.136	33.9321	3.9321	0.736155	83.9372	33.6262	3.6262	1.38031	85.0596	32.6139	2.6139	1.00065
83.5867	33.9604	3.9604	0.621668	81.8282	34.3494	4.3494	0.642044	86.7196	32.0829	2.0829	0.567254	91.1833	33.9331	3.9331	0.736343	83.9817	33.6268	3.6268	1.38053	85.1043	32.6162	2.6162	1.00153
83.6302	33.9644	3.9644	0.622296	81.8708	34.3599	4.3599	0.643594	86.7652	32.0837	2.0837	0.567472	91.2306	33.9337	3.9337	0.736455	84.0252	33.6273	3.6273	1.38072	85.1486	32.6154	2.6154	1.00123
83.6743	33.9743	3.9743	0.62385	81.9124	34.3656	4.3656	0.644436	86.8107	32.0844	2.0844	0.567663	91.2784	33.9296	3.9296	0.735687	84.0684	33.6281	3.6281	1.38103	85.1932	32.622	2.622	1.00375
83.7169	33.9798	3.9798	0.624714	81.9547	34.3626	4.3626	0.643993	86.8567	32.0833	2.0833	0.567363	91.3251	33.9318	3.9318	0.736099	84.1127	33.6258	3.6258	1.38015	85.2382	32.6275	2.6275	1.00586
83.7591	33.9801	3.9801	0.624761	81.9969	34.3605	4.3605	0.643683	86.9015	32.0812	2.0812	0.566791	91.3712	33.9411	3.9411	0.73784	84.1561	33.6251	3.6251	1.37989	85.2821	32.6282	2.6282	1.00613
83.8027	33.9784	3.9784	0.624494	82.0387	34.3612	4.3612	0.643786	86.9447	32.0803	2.0803	0.566546	91.4185	33.9462	3.9462	0.738795	84.1998	33.626	3.626	1.38023	85.3263	32.6295	2.6295	1.00662
83.8465	33.976	3.976	0.624117	82.0811	34.3617	4.3617	0.64386	86.9892	32.0812	2.0812	0.566791	91.4656	33.9468	3.9468	0.738907	84.2444	33.6266	3.6266	1.38046	85.3712	32.6294	2.6294	1.00658
83.8898	33.9742	3.9742	0.623834	82.1249	34.3643	4.3643	0.644244	87.0345	32.0824	2.0824	0.567118	91.5127	33.945	3.945	0.73857	84.2884	33.6268	3.6268	1.38053	85.4147	32.6301	2.6301	1.00685
83.9341	33.9752	3.9752	0.623991	82.1676	34.3651	4.3651	0.644362	87.079	32.082	2.082	0.567009	91.5609	33.9435	3.9435	0.73829	84.3311	33.6248	3.6248	1.37977	85.4575	32.6329	2.6329	1.00792
83.979	33.9761	3.9761	0.624133	82.2102	34.3639	4.3639	0.644185	87.1239	32.0811	2.0811	0.566764	91.6091	33.9428	3.9428	0.738159	84.3743	33.6242	3.6242	1.37954	85.5017	32.632	2.632	1.00758
84.0229	33.977	3.977	0.624274	82.2532	34.364	4.364	0.644199	87.1702	32.0819	2.0819	0.566982	91.6564	33.9437	3.9437	0.738327	84.4181	33.6264	3.6264	1.38038	85.5465	32.6325	2.6325	1.00777
84.0667	33.9778	3.9778	0.6244	82.2961	34.3641	4.3641	0.644214	87.2156	32.0842	2.0842	0.567608	91.7049	33.9433	3.9433	0.738252	84.4613	33.6274	3.6274	1.38076	85.5908	32.6318	2.6318	1.0075
84.1107	33.978	3.978	0.624431	82.3392	34.3636	4.3636	0.64414	87.2616	32.0833	2.0833	0.567363	91.754	33.9441	3.9441	0.738402	84.5047	33.6248	3.6248	1.37977	85.6355	32.633	2.633	1.00796
84.1538	33.9782	3.9782	0.624462	82.3835	34.3637	4.3637	0.644155	87.3084	32.0803	2.0803	0.566546	91.8015	33.9456	3.9456	0.738683	84.5494	33.6206	3.6206	1.37817	85.6811	32.6334	2.6334	1.00812
84.1969	33.9788	3.9788	0.624557	82.4267	34.3647	4.3647	0.644303	87.3542	32.0801	2.0801	0.566491	91.8489	33.9464	3.9464	0.738833	84.5934	33.6195	3.6195	1.37775	85.7258	32.6339	2.6339	1.00831
84.2414	33.9789	3.9789	0.624572	82.4691	34.3651	4.3651	0.644362	87.3989	32.0818	2.0818	0.566954	91.8972	33.9482	3.9482	0.73917	84.6376	33.6188	3.6188	1.37749	85.7704	32.6359	2.6359	1.00907
84.2853	33.9854	3.9854	0.625593	82.5119	34.3705	4.3705	0.645159	87.4447	32.0824	2.0824	0.567118	91.9444	33.9494	3.9494	0.739394	84.6827	33.6197	3.6197	1.37783	85.8156	32.6362	2.6362	1.00919
84.3288	33.9929	3.9929	0.62677	82.5554	34.3788	4.3788	0.646384	87.4903	32.0821	2.0821	0.567036	91.9918	33.9491	3.9491	0.739338	84.727	33.6243	3.6243	1.37958	85.8598	32.6342	2.6342	1.00842
84.3728	33.9953	3.9953	0.627147	82.5977	34.3826	4.3826	0.646945	87.5356	32.091	2.091	0.56946	92.0403	33.9486	3.9486	0.739244	84.7704	33.625	3.625	1.37985	85.9035	32.6325	2.6325	1.00777
84.4166	33.9958	3.9958	0.627225	82.64	34.3818	4.3818	0.646827	87.5816	32.0958	2.0958	0.570767	92.0876	33.9468	3.9468	0.738907	84.8149	33.6261	3.6261	1.38027	85.9484	32.6326	2.6326	1.00781
84.4591	33.9957	3.9957	0.627209	82.6827	34.3781	4.3781	0.646281	87.6279	32.0995	2.0995	0.571775	92.1344	33.9451	3.9451	0.738589	84.8587	33.6258	3.6258	1.38015	85.9933	32.6353	2.6353	1.00884
84.5021	33.9958	3.9958	0.627225	82.7247	34.3778	4.3778	0.646237	87.6722	32.0995	2.0995	0.571775	92.1823	33.9456	3.9456	0.738683	84.902	33.626	3.626	1.38023	86.0375	32.6357	2.6357	1.009
84.5457	33.9958	3.9958	0.627225	82.766	34.3787	4.3787	0.646369	87.7168	32.0971	2.0971	0.571121	92.23	33.9465	3.9465	0.738851	84.9463	33.6256	3.6256	1.38008	86.0822	32.6345	2.6345	1.00854
84.5884	33.9949	3.9949	0.627084	82.8086	34.3803	4.3803	0.646606	87.762	32.0958	2.0958	0.570767	92.2765	33.9453	3.9453	0.738627	84.9909	33.6255	3.6255	1.38004	86.127	32.6322	2.6322	1.00766
84.6311	33.9947	3.9947	0.627052	82.8513	34.3784	4.3784	0.646325	87.8063	32.0962	2.0962	0.570876	92.3236	33.9457	3.9457	0.738701	85.0338	33.6243	3.6243	1.37958	86.1703	32.629	2.629	1.00643
84.6754	33.9931	3.9931	0.626801	82.8943	34.3761	4.3761	0.645986	87.8503	32.1003	2.1003	0.571993	92.3718	33.946	3.946	0.738758	85.0777	33.6248	3.6248	1.37977	86.2137	32.6286	2.6286	1.00628
84.7197	33.9924	3.9924	0.626691	82.9379	34.3771	4.3771	0.646133	87.8957	32.1044	2.1044	0.573109	92.4188	33.9477	3.9477	0.739076	85.1222	33.6248	3.6248	1.37977	86.2581	32.6326	2.6326	1.00781
84.7638	33.9939	3.9939	0.626927	82.9814	34.3789	4.3789	0.646399	87.9405	32.1044	2.1044	0.573109	92.4665	33.946	3.946	0.738758	85.1654	33.6251	3.6251	1.37989	86.3017	32.6332	2.6332	1.00804
84.8086	33.9942	3.9942	0.626974	83.0239	34.3817	4.3817	0.646812	87.9853	32.1005	2.1005	0.572047	92.5153	33.9417	3.9417	0.737953	85.208	33.6269	3.6269	1.38057	86.345	32.6312	2.6312	1.00727
84.8526	33.9933	3.9933	0.626833	83.067	34.3821	4.3821	0.646871	88.0313	32.0985	2.0985	0.571502	92.5633	33.9418	3.9418	0.737971	85.2516	33.6285	3.6285	1.38118	86.3899	32.6294	2.6294	1.00658
84.8956	33.993	3.993	0.626786	83.1104	34.3816	4.3816	0.646797	88.0782	32.0977	2.0977	0.571285	92.6107	33.9449	3.9449	0.738552	85.2949	33.6277	3.6277	1.38088	86.435	32.6322	2.6322	1.00766
84.9397	33.995	3.995	0.627099	83.1528	34.3801	4.3801	0.646576	88.1241	32.0968	2.0968	0.57104	92.6592	33.9473	3.9473	0.739001	85.3384	33.6294	3.6294	1.38152	86.4799	32.6342	2.6342	1.00842
84.9842	33.9964	3.9964	0.627319	83.195	34.3752	4.3752	0.645853	88.1697	32.0979	2.0979	0.571339	92.7075	33.9486	3.9486	0.739244	85.383	33.6382	3.6382	1.38487	86.5256	32.6323	2.6323	1.00769
85.0276	33.995	3.995	0.627099	83.2384	34.373	4.373	0.645528	88.2151	32.0969	2.0969	0.571067	92.7545	33.9494	3.9494	0.739394	85.4281	33.6418	3.6418	1.38624	86.5709	32.6315	2.6315	1.00739
85.0709	33.993	3.993	0.626786	83.2809	34.3749	4.3749	0.645808	88.2597	32.0964	2.0964	0.570931	92.8017	33.9491	3.9491	0.739338	85.472	33.6401	3.6401	1.3856	86.6148	32.632	2.632	1.00758
85.1155	33.9929	3.9929	0.62677	83.3234	34.376	4.376	0.645971	88.3047	32.0976	2.0976	0.571257	92.8502	33.9479	3.9479	0.739113	85.5163	33.6381	3.6381	1.38483	86.6594	32.6322	2.6322	1.00766
85.1591	33.993	3.993	0.626786	83.3665	34.3756	4.3756	0.645912	88.3509	32.0999	2.0999	0.571884	92.8977	33.9485	3.9485	0.739226	85.561	33.6298	3.6298	1.38168	86.7047	32.6346	2.6346	1.00858
85.2025	33.9954	3.9954	0.627162	83.4092	34.3762	4.3762	0.646	88.3961	32.0986	2.0986	0.57153	92.9446	33.9474	3.9474	0.73902	85.6045	33.6263	3.6263	1.38034	86.749	32.6433	2.6433	1.01191
85.2461	33.9967	3.9967	0.627366	83.4506	34.3773	4.3773	0.646163	88.4406	32.0998	2.0998	0.571857	92.9923	33.9487	3.9487	0.739263	85.6477	33.6258	3.6258	1.38015	86.7931	32.6501	2.6501	1.01451
85.2888	33.9964	3.9964	0.627319	83.4927	34.3786	4.3786	0.646355	88.486	32.1006	2.1006	0.572074	93.0392	33.9499	3.9499	0.739488	85.6921	33.6252	3.6252	1.37992	86.8384	32.6513	2.6513	1.01497
85.3311	33.9933	3.9933	0.626833	83.5352	34.3784	4.3784	0.646325	88.5315	32.0983	2.0983	0.571448	93.0858	33.9477	3.9477	0.739076	85.7359	33.6241	3.6241	1.37951	86.8827	32.6492	2.6492	1.01416
85.3745	33.9934	3.9934	0.626848	83.5772	34.3788	4.3788	0.646384	88.5756	32.0996	2.0996	0.571802	93.1336	33.944	3.944	0.738383	85.7795	33.6248	3.6248	1.37977	86.9267	32.6451	2.6451	1.01259
85.4181	33.9919	3.9919	0.626613	83.6194	34.3801	4.3801	0.646576	88.6201	32.0996	2.0996	0.571802	93.1805	33.9449	3.9449	0.738552	85.8236	33.6253	3.6253	1.37996	86.9712	32.6427	2.6427	1.01168
85.4616	33.9892	3.9892	0.626189	83.6629	34.3802	4.3802	0.646591	88.6653	32.0979	2.0979	0.571339	93.2272	33.9456	3.9456	0.738683	85.8673	33.6259	3.6259	1.38019	87.0147	32.6454	2.6454	1.01271
85.5061	33.9865	3.9865	0.625765	83.7055	34.3795	4.3795	0.646487	88.71	32.0946	2.0946	0.57044	93.2749	33.9453	3.9453	0.738627	85.9099	33.6268	3.6268	1.38053	87.0577	32.6477	2.6477	1.01359
85.551	33.9929	3.9929	0.62677	83.7487	34.3783	4.3783	0.64631	88.7545	32.0954	2.0954	0.570658	93.3233	33.9469	3.9469	0.738926	85.9531	33.6266	3.6266	1.38046	87.1019	32.6465	2.6465	1.01313
85.5945	34.0046	4.0046	0.628606	83.7929	34.3766	4.3766	0.646059	88.8003	32.0968	2.0968	0.57104	93.3709	33.9488	3.9488	0.739282	85.9966	33.6289	3.6289	1.38133	87.1466	32.6465	2.6465	1.01313
85.6382	34.0116	4.0116	0.629705	83.836	34.3756	4.3756	0.645912	88.8458	32.0981	2.0981	0.571394	93.4194	33.9514	3.9514	0.739769	86.0396	33.6381	3.6381	1.38483	87.1907	32.6462	2.6462	1.01302
85.6824	34.0117	4.0117	0.629721	83.8784	34.3764	4.3764	0.64603	88.8914	32.1066	2.1066	0.573708	93.4684	33.9615	3.9615	0.741659	86.0831	33.6412	3.6412	1.38601	87.2357	32.6476	2.6476	1.01355
85.7255	34.012	4.012	0.629768	83.9218	34.3785	4.3785	0.64634	88.9381	32.114	2.114	0.575724	93.5161	33.9646	3.9646	0.74224	86.1279	33.6415	3.6415	1.38613	87.2817	32.6502	2.6502	1.01455
85.7682	34.0163	4.0163	0.630443	83.9649	34.3806	4.3806	0.64665	88.9843	32.1169	2.1169	0.576514	93.5636	33.9646	3.9646	0.74224	86.1719	33.6406	3.6406	1.38579	87.3263	32.6506	2.6506	1.0147
85.8127	34.017	4.017	0.630553	84.0073	34.3813	4.3813	0.646753	89.0294	32.1141	2.1141	0.575751	93.6119	33.9645	3.9645	0.742221	86.2161	33.6417	3.6417	1.38621	87.3704	32.6514	2.6514	1.01501
85.8571	34.0136	4.0136	0.630019	84.05	34.38	4.38	0.646561	89.0753	32.113	2.113	0.575451	93.6592	33.9641	3.9641	0.742146	86.2614	33.6416	3.6416	1.38617	87.4156	32.6514	2.6514	1.01501
85.9009	34.0109	4.0109	0.629595	84.0935	34.3798	4.3798	0.646532	89.1207	32.1127	2.1127	0.57537	93.7065	33.9629	3.9629	0.741922	86.3058	33.6424	3.6424	1.38647	87.4601	32.6482	2.6482	1.01378
85.9448	34.0102	4.0102	0.629485	84.1358	34.3801	4.3801	0.646576	89.1658	32.1126	2.1126	0.575342	93.7547	33.9619	3.9619	0.741734	86.3493	33.6453	3.6453	1.38758	87.5039	32.6465	2.6465	1.01313
85.9883	34.0173	4.0173	0.6306	84.1781	34.38	4.38	0.646561	89.2113	32.1145	2.1145	0.57586	93.8022	33.9623	3.9623	0.741809	86.3938	33.6485	3.6485	1.38879	87.5486	32.6461	2.6461	1.01298
86.031	34.029	4.029	0.632437	84.2205	34.3817	4.3817	0.646812	89.2571	32.1159	2.1159	0.576241	93.8494	33.9652	3.9652	0.742352	86.438	33.6557	3.6557	1.39153	87.5933	32.6439	2.6439	1.01214
86.0741	34.0334	4.0334	0.633127	84.262	34.3827	4.3827	0.64696	89.3016	32.1162	2.1162	0.576323	93.8974	33.9669	3.9669	0.74267	86.4813	33.6582	3.6582	1.39249	87.6376	32.6511	2.6511	1.01489
86.1175	34.0356	4.0356	0.633473	84.3036	34.3804	4.3804	0.64662	89.3466	32.1153	2.1153	0.576078	93.9449	33.9656	3.9656	0.742427	86.5247	33.6581	3.6581	1.39245	87.6824	32.6596	2.6596	1.01815
86.1601	34.0365	4.0365	0.633614	84.3467	34.379	4.379	0.646414	89.3921	32.114	2.114	0.575724	93.9909	33.9631	3.9631	0.741959	86.5691	33.6568	3.6568	1.39195	87.7271	32.664	2.664	1.01983
86.2032	34.0366	4.0366	0.633629	84.389	34.3817	4.3817	0.646812	89.4365	32.1131	2.1131	0.575479	94.0376	33.9633	3.9633	0.741996	86.6127	33.6542	3.6542	1.39096	87.7703	32.665	2.665	1.02021
86.2479	34.0359	4.0359	0.63352	84.4316	34.3904	4.3904	0.648096	89.4806	32.1134	2.1134	0.57556	94.0857	33.9637	3.9637	0.742071	86.6565	33.6565	3.6565	1.39184	87.8137	32.6659	2.6659	1.02056
86.2918	34.0345	4.0345	0.6333	84.4754	34.3948	4.3948	0.648746	89.5258	32.1132	2.1132	0.575506	94.133	33.9638	3.9638	0.74209	86.7006	33.6585	3.6585	1.3926	87.8581	32.6657	2.6657	1.02048
86.3355	34.0322	4.0322	0.632939	84.5195	34.3955	4.3955	0.648849	89.5709	32.1133	2.1133	0.575533	94.1805	33.9657	3.9657	0.742446	86.7436	33.6578	3.6578	1.39233	87.9018	32.664	2.664	1.01983
86.3801	34.0337	4.0337	0.633174	84.5621	34.3953	4.3953	0.64882	89.6159	32.1138	2.1138	0.575669	94.2292	33.9673	3.9673	0.742745	86.7863	33.6581	3.6581	1.39245	87.9456	32.6621	2.6621	1.0191
86.4246	34.0348	4.0348	0.633347	84.6051	34.3975	4.3975	0.649145	89.6618	32.1113	2.1113	0.574988	94.2777	33.9686	3.9686	0.742989	86.8304	33.6597	3.6597	1.39306	87.9909	32.6624	2.6624	1.01922
86.468	34.041	4.041	0.63432	84.6487	34.3984	4.3984	0.649277	89.7081	32.1103	2.1103	0.574716	94.3257	33.9674	3.9674	0.742764	86.8737	33.6613	3.6613	1.39367	88.0359	32.6622	2.6622	1.01914
86.5119	34.046	4.046	0.635105	84.6914	34.3958	4.3958	0.648894	89.7534	32.1132	2.1132	0.575506	94.3739	33.9649	3.9649	0.742296	86.9169	33.6611	3.6611	1.39359	88.0804	32.6614	2.6614	1.01883
86.5558	34.048	4.048	0.635419	84.7338	34.3958	4.3958	0.648894	89.7991	32.1159	2.1159	0.576241	94.4211	33.9631	3.9631	0.741959	86.9614	33.6595	3.6595	1.39298	88.1259	32.6627	2.6627	1.01933
86.599	34.0485	4.0485	0.635497	84.7771	34.3953	4.3953	0.64882	89.8452	32.1163	2.1163	0.57635	94.4683	33.9618	3.9618	0.741716	87.0066	33.6574	3.6574	1.39218	88.1713	32.6611	2.6611	1.01872
86.6427	34.0491	4.0491	0.635592	84.8195	34.3913	4.3913	0.648229	89.8903	32.1162	2.1162	0.576323	94.5162	33.9614	3.9614	0.741641	87.0506	33.6579	3.6579	1.39237	88.2153	32.6624	2.6624	1.01922
86.6872	34.0504	4.0504	0.635796	84.8619	34.3898	4.3898	0.648008	89.9351	32.1141	2.1141	0.575751	94.5644	33.9622	3.9622	0.741791	87.0947	33.6574	3.6574	1.39218	88.2599	32.6647	2.6647	1.0201
86.7302	34.0516	4.0516	0.635984	84.9051	34.3904	4.3904	0.648096	89.9811	32.1136	2.1136	0.575615	94.6116	33.9638	3.9638	0.74209	87.1391	33.6565	3.6565	1.39184	88.3048	32.6653	2.6653	1.02033
86.7734	34.0506	4.0506	0.635827	84.9478	34.3914	4.3914	0.648244	90.0262	32.1149	2.1149	0.575969	94.6592	33.9656	3.9656	0.742427	87.1828	33.6578	3.6578	1.39233	88.349	32.6629	2.6629	1.01941
86.8173	34.0501	4.0501	0.635749	84.9892	34.3923	4.3923	0.648377	90.0712	32.1141	2.1141	0.575751	94.7078	33.9668	3.9668	0.742652	87.2263	33.6588	3.6588	1.39271	88.3934	32.6617	2.6617	1.01895
86.8603	34.0497	4.0497	0.635686	85.0312	34.3929	4.3929	0.648466	90.1168	32.1115	2.1115	0.575043	94.7547	33.9662	3.9662	0.742539	87.271	33.6563	3.6563	1.39176	88.4387	32.6609	2.6609	1.01864
86.9027	34.051	4.051	0.63589	85.0734	34.3933	4.3933	0.648525	90.1617	32.1129	2.1129	0.575424	94.8004	33.964	3.964	0.742128	87.3148	33.6555	3.6555	1.39146	88.4828	32.6608	2.6608	1.01861
86.9463	34.0528	4.0528	0.636172	85.1151	34.3939	4.3939	0.648613	90.2056	32.1149	2.1149	0.575969	94.8471	33.9638	3.9638	0.74209	87.3583	33.6548	3.6548	1.39119	88.5265	32.6593	2.6593	1.01803
86.9899	34.0533	4.0533	0.636251	85.1574	34.3958	4.3958	0.648894	90.2504	32.115	2.115	0.575996	94.8938	33.9615	3.9615	0.741659	87.4026	33.6557	3.6557	1.39153	88.571	32.6581	2.6581	1.01757
87.0331	34.0512	4.0512	0.635921	85.2012	34.3972	4.3972	0.6491	90.296	32.1144	2.1144	0.575833	94.9409	33.9606	3.9606	0.741491	87.4463	33.6579	3.6579	1.39237	88.6151	32.6588	2.6588	1.01784
87.0771	34.0511	4.0511	0.635906	85.2443	34.3983	4.3983	0.649263	90.3408	32.1128	2.1128	0.575397	94.9892	33.9627	3.9627	0.741884	87.489	33.6592	3.6592	1.39287	88.6586	32.6621	2.6621	1.0191
[truncated: 17,823 more rows]

## Sheet: 2b
					Measured Resistance (Ω)		Removing SMD Resistor value	Cycle Number	R/R0
					33.8		3.8	0	1
					34.04		4.04	0.0714388	1.06316
					33.35		3.35	0.142878	0.881579
					32.99		2.99	0.214316	0.786842
					32.99		2.99	0.285755	0.786842
					33.04		3.04	0.357194	0.8
					33.04		3.04	0.428633	0.8
					33.04		3.04	0.500071	0.8
					32.8		2.8	0.57151	0.736842
					32.56		2.56	0.642949	0.673684
					32.41		2.41	0.714388	0.634211
					32.42		2.42	0.785827	0.636842
					32.5		2.5	0.857265	0.657895
					32.5		2.5	0.928704	0.657895
					32.5		2.5	1.00014	0.657895
					32.57		2.57	1.07158	0.676316
					32.65		2.65	1.14302	0.697368
					32.82		2.82	1.21446	0.742105
					32.99		2.99	1.2859	0.786842
					33.12		3.12	1.35734	0.821053
					33.12		3.12	1.42878	0.821053
					33.12		3.12	1.50021	0.821053
					32.94		2.94	1.57165	0.773684
					32.71		2.71	1.64309	0.713158
					32.57		2.57	1.71453	0.676316
					32.5		2.5	1.78597	0.657895
					32.49		2.49	1.85741	0.655263
					32.49		2.49	1.92885	0.655263
					32.49		2.49	2.00029	0.655263
					32.54		2.54	2.07172	0.668421
					32.64		2.64	2.14316	0.694737
					32.8		2.8	2.2146	0.736842
					33.01		3.01	2.28604	0.792105
					33.21		3.21	2.35748	0.844737
					33.21		3.21	2.42892	0.844737
					33.21		3.21	2.50036	0.844737
					33.01		3.01	2.5718	0.792105
					32.78		2.78	2.64323	0.731579
					32.62		2.62	2.71467	0.689474
					32.52		2.52	2.78611	0.663158
					32.49		2.49	2.85755	0.655263
					32.49		2.49	2.92899	0.655263
					32.49		2.49	3.00043	0.655263
					32.51		2.51	3.07187	0.660526
					32.61		2.61	3.14331	0.686842
					32.78		2.78	3.21474	0.731579
					33.01		3.01	3.28618	0.792105
					33.17		3.17	3.35762	0.834211
					33.17		3.17	3.42906	0.834211
					33.17		3.17	3.5005	0.834211
					32.99		2.99	3.57194	0.786842
					32.78		2.78	3.64338	0.731579
					32.6		2.6	3.71482	0.684211
					32.5		2.5	3.78626	0.657895
					32.46		2.46	3.85769	0.647368
					32.46		2.46	3.92913	0.647368
					32.46		2.46	4.00057	0.647368
					32.5		2.5	4.07201	0.657895
					32.6		2.6	4.14345	0.684211
					32.79		2.79	4.21489	0.734211
					33.01		3.01	4.28633	0.792105
					33.17		3.17	4.35777	0.834211
					33.17		3.17	4.4292	0.834211
					33.17		3.17	4.50064	0.834211
					33		3	4.57208	0.789474
					32.77		2.77	4.64352	0.728947
					32.6		2.6	4.71496	0.684211
					32.5		2.5	4.7864	0.657895
					32.46		2.46	4.85784	0.647368
					32.46		2.46	4.92928	0.647368
					32.45		2.45	5.00071	0.644737
					32.5		2.5	5.07215	0.657895
					32.6		2.6	5.14359	0.684211
					32.77		2.77	5.21503	0.728947
					32.99		2.99	5.28647	0.786842
					33.19		3.19	5.35791	0.839474
					33.19		3.19	5.42935	0.839474
					33.19		3.19	5.50079	0.839474
					33		3	5.57222	0.789474
					32.77		2.77	5.64366	0.728947
					32.59		2.59	5.7151	0.681579
					32.51		2.51	5.78654	0.660526
					32.46		2.46	5.85798	0.647368
					32.46		2.46	5.92942	0.647368
					32.46		2.46	6.00086	0.647368
					32.5		2.5	6.0723	0.657895
					32.6		2.6	6.14373	0.684211
					32.77		2.77	6.21517	0.728947
					33		3	6.28661	0.789474
					33.17		3.17	6.35805	0.834211
					33.17		3.17	6.42949	0.834211
					33.17		3.17	6.50093	0.834211
					32.99		2.99	6.57237	0.786842
					32.77		2.77	6.64381	0.728947
					32.58		2.58	6.71525	0.678947
					32.5		2.5	6.78668	0.657895
					32.46		2.46	6.85812	0.647368
					32.46		2.46	6.92956	0.647368
					32.46		2.46	7.001	0.647368
					32.5		2.5	7.07244	0.657895
					32.59		2.59	7.14388	0.681579
					32.77		2.77	7.21532	0.728947
					33		3	7.28676	0.789474
					33.17		3.17	7.35819	0.834211
					33.17		3.17	7.42963	0.834211
					33.17		3.17	7.50107	0.834211
					32.99		2.99	7.57251	0.786842
					32.77		2.77	7.64395	0.728947
					32.58		2.58	7.71539	0.678947
					32.5		2.5	7.78683	0.657895
					32.45		2.45	7.85827	0.644737
					32.45		2.45	7.9297	0.644737
					32.45		2.45	8.00114	0.644737
					32.5		2.5	8.07258	0.657895
					32.6		2.6	8.14402	0.684211
					32.78		2.78	8.21546	0.731579
					32.99		2.99	8.2869	0.786842
					33.15		3.15	8.35834	0.828947
					33.15		3.15	8.42978	0.828947
					33.15		3.15	8.50121	0.828947
					32.99		2.99	8.57265	0.786842
					32.77		2.77	8.64409	0.728947
					32.59		2.59	8.71553	0.681579
					32.51		2.51	8.78697	0.660526
					32.46		2.46	8.85841	0.647368
					32.46		2.46	8.92985	0.647368
					32.46		2.46	9.00129	0.647368
					32.51		2.51	9.07272	0.660526
					32.58		2.58	9.14416	0.678947
					32.77		2.77	9.2156	0.728947
					32.99		2.99	9.28704	0.786842
					33.17		3.17	9.35848	0.834211
					33.17		3.17	9.42992	0.834211
					33.17		3.17	9.50136	0.834211
					33		3	9.5728	0.789474
					32.76		2.76	9.64423	0.726316
					32.58		2.58	9.71567	0.678947
					32.51		2.51	9.78711	0.660526
					32.47		2.47	9.85855	0.65
					32.47		2.47	9.92999	0.65
					32.47		2.47	10.0014	0.65
					32.5		2.5	10.0729	0.657895
					32.58		2.58	10.1443	0.678947
					32.77		2.77	10.2157	0.728947
					33		3	10.2872	0.789474
					33.16		3.16	10.3586	0.831579
					33.16		3.16	10.4301	0.831579
					33.17		3.17	10.5015	0.834211
					33		3	10.5729	0.789474
					32.77		2.77	10.6444	0.728947
					32.58		2.58	10.7158	0.678947
					32.5		2.5	10.7873	0.657895
					32.47		2.47	10.8587	0.65
					32.47		2.47	10.9301	0.65
					32.47		2.47	11.0016	0.65
					32.49		2.49	11.073	0.655263
					32.59		2.59	11.1444	0.681579
					32.77		2.77	11.2159	0.728947
					32.99		2.99	11.2873	0.786842
					33.17		3.17	11.3588	0.834211
					33.17		3.17	11.4302	0.834211
					33.17		3.17	11.5016	0.834211
					32.99		2.99	11.5731	0.786842
					32.77		2.77	11.6445	0.728947
					32.6		2.6	11.716	0.684211
					32.51		2.51	11.7874	0.660526
					32.47		2.47	11.8588	0.65
					32.47		2.47	11.9303	0.65
					32.47		2.47	12.0017	0.65
					32.5		2.5	12.0732	0.657895
					32.6		2.6	12.1446	0.684211
					32.79		2.79	12.216	0.734211
					33.01		3.01	12.2875	0.792105
					33.15		3.15	12.3589	0.828947
					33.15		3.15	12.4303	0.828947
					33.15		3.15	12.5018	0.828947
					32.99		2.99	12.5732	0.786842
					32.78		2.78	12.6447	0.731579
					32.6		2.6	12.7161	0.684211
					32.5		2.5	12.7875	0.657895
					32.47		2.47	12.859	0.65
					32.47		2.47	12.9304	0.65
					32.47		2.47	13.0019	0.65
					32.51		2.51	13.0733	0.660526
					32.6		2.6	13.1447	0.684211
					32.78		2.78	13.2162	0.731579
					32.99		2.99	13.2876	0.786842
					33.16		3.16	13.3591	0.831579
					33.16		3.16	13.4305	0.831579
					33.16		3.16	13.5019	0.831579
					33		3	13.5734	0.789474
					32.78		2.78	13.6448	0.731579
					32.6		2.6	13.7162	0.684211
					32.51		2.51	13.7877	0.660526
					32.47		2.47	13.8591	0.65
					32.47		2.47	13.9306	0.65
					32.47		2.47	14.002	0.65
					32.5		2.5	14.0734	0.657895
					32.58		2.58	14.1449	0.678947
					32.77		2.77	14.2163	0.728947
					32.99		2.99	14.2878	0.786842
					33.16		3.16	14.3592	0.831579
					33.16		3.16	14.4306	0.831579
					33.16		3.16	14.5021	0.831579
					33		3	14.5735	0.789474
					32.76		2.76	14.6449	0.726316
					32.58		2.58	14.7164	0.678947
					32.5		2.5	14.7878	0.657895
					32.47		2.47	14.8593	0.65
					32.47		2.47	14.9307	0.65
					32.47		2.47	15.0021	0.65
					32.51		2.51	15.0736	0.660526
					32.6		2.6	15.145	0.684211
					32.78		2.78	15.2165	0.731579
					33		3	15.2879	0.789474
					33.17		3.17	15.3593	0.834211
					33.17		3.17	15.4308	0.834211
					33.17		3.17	15.5022	0.834211
					32.99		2.99	15.5737	0.786842
					32.77		2.77	15.6451	0.728947
					32.6		2.6	15.7165	0.684211
					32.5		2.5	15.788	0.657895
					32.47		2.47	15.8594	0.65
					32.47		2.47	15.9308	0.65
					32.47		2.47	16.0023	0.65
					32.51		2.51	16.0737	0.660526
					32.6		2.6	16.1452	0.684211
					32.78		2.78	16.2166	0.731579
					33		3	16.288	0.789474
					33.17		3.17	16.3595	0.834211
					33.17		3.17	16.4309	0.834211
					33.17		3.17	16.5024	0.834211
					32.99		2.99	16.5738	0.786842
					32.78		2.78	16.6452	0.731579
					32.6		2.6	16.7167	0.684211
					32.5		2.5	16.7881	0.657895
					32.47		2.47	16.8596	0.65
					32.47		2.47	16.931	0.65
					32.47		2.47	17.0024	0.65
					32.51		2.51	17.0739	0.660526
					32.6		2.6	17.1453	0.684211
					32.77		2.77	17.2167	0.728947
					32.99		2.99	17.2882	0.786842
					33.16		3.16	17.3596	0.831579
					33.16		3.16	17.4311	0.831579
					33.16		3.16	17.5025	0.831579
					32.99		2.99	17.5739	0.786842
					32.76		2.76	17.6454	0.726316
					32.58		2.58	17.7168	0.678947
					32.5		2.5	17.7883	0.657895
					32.47		2.47	17.8597	0.65
					32.47		2.47	17.9311	0.65
					32.47		2.47	18.0026	0.65
					32.5		2.5	18.074	0.657895
					32.58		2.58	18.1454	0.678947
					32.77		2.77	18.2169	0.728947
					32.99		2.99	18.2883	0.786842
					33.14		3.14	18.3598	0.826316
					33.15		3.15	18.4312	0.828947
					33.15		3.15	18.5026	0.828947
					32.99		2.99	18.5741	0.786842
					32.77		2.77	18.6455	0.728947
					32.6		2.6	18.717	0.684211
					32.5		2.5	18.7884	0.657895
					32.49		2.49	18.8598	0.655263
					32.49		2.49	18.9313	0.655263
					32.49		2.49	19.0027	0.655263
					32.5		2.5	19.0742	0.657895
					32.6		2.6	19.1456	0.684211
					32.77		2.77	19.217	0.728947
					33		3	19.2885	0.789474
					33.17		3.17	19.3599	0.834211
					33.17		3.17	19.4313	0.834211
					33.17		3.17	19.5028	0.834211
					32.99		2.99	19.5742	0.786842
					32.77		2.77	19.6457	0.728947
					32.59		2.59	19.7171	0.681579
					32.5		2.5	19.7885	0.657895
					32.48		2.48	19.86	0.652632
					32.48		2.48	19.9314	0.652632
					32.48		2.48	20.0029	0.652632
					32.5		2.5	20.0743	0.657895
					32.6		2.6	20.1457	0.684211
					32.78		2.78	20.2172	0.731579
					33		3	20.2886	0.789474
					33.17		3.17	20.3601	0.834211
					33.17		3.17	20.4315	0.834211
					33.17		3.17	20.5029	0.834211
					32.99		2.99	20.5744	0.786842
					32.78		2.78	20.6458	0.731579
					32.62		2.62	20.7172	0.689474
					32.5		2.5	20.7887	0.657895
					32.48		2.48	20.8601	0.652632
					32.48		2.48	20.9316	0.652632
					32.48		2.48	21.003	0.652632
					32.51		2.51	21.0744	0.660526
					32.6		2.6	21.1459	0.684211
					32.78		2.78	21.2173	0.731579
					33		3	21.2888	0.789474
					33.16		3.16	21.3602	0.831579
					33.16		3.16	21.4316	0.831579
					33.16		3.16	21.5031	0.831579
					33		3	21.5745	0.789474
					32.77		2.77	21.6459	0.728947
					32.6		2.6	21.7174	0.684211
					32.51		2.51	21.7888	0.660526
					32.49		2.49	21.8603	0.655263
					32.49		2.49	21.9317	0.655263
					32.49		2.49	22.0031	0.655263
					32.5		2.5	22.0746	0.657895
					32.6		2.6	22.146	0.684211
					32.77		2.77	22.2175	0.728947
					32.99		2.99	22.2889	0.786842
					33.15		3.15	22.3603	0.828947
					33.15		3.15	22.4318	0.828947
					33.15		3.15	22.5032	0.828947
					32.99		2.99	22.5747	0.786842
					32.77		2.77	22.6461	0.728947
					32.6		2.6	22.7175	0.684211
					32.52		2.52	22.789	0.663158
					32.48		2.48	22.8604	0.652632
					32.48		2.48	22.9318	0.652632
					32.48		2.48	23.0033	0.652632
					32.5		2.5	23.0747	0.657895
					32.61		2.61	23.1462	0.686842
					32.77		2.77	23.2176	0.728947
					32.99		2.99	23.289	0.786842
					33.17		3.17	23.3605	0.834211
					33.17		3.17	23.4319	0.834211
					33.17		3.17	23.5034	0.834211
					32.99		2.99	23.5748	0.786842
					32.78		2.78	23.6462	0.731579
					32.6		2.6	23.7177	0.684211
					32.52		2.52	23.7891	0.663158
					32.49		2.49	23.8606	0.655263
					32.49		2.49	23.932	0.655263
					32.49		2.49	24.0034	0.655263
					32.5		2.5	24.0749	0.657895
					32.6		2.6	24.1463	0.684211
					32.78		2.78	24.2177	0.731579
					33.01		3.01	24.2892	0.792105
					33.15		3.15	24.3606	0.828947
					33.15		3.15	24.4321	0.828947
					33.15		3.15	24.5035	0.828947
					32.99		2.99	24.5749	0.786842
					32.78		2.78	24.6464	0.731579
					32.62		2.62	24.7178	0.689474
					32.52		2.52	24.7893	0.663158
					32.49		2.49	24.8607	0.655263
					32.49		2.49	24.9321	0.655263
					32.49		2.49	25.0036	0.655263
					32.5		2.5	25.075	0.657895
					32.6		2.6	25.1464	0.684211
					32.78		2.78	25.2179	0.731579
					33.01		3.01	25.2893	0.792105
					33.17		3.17	25.3608	0.834211
					33.17		3.17	25.4322	0.834211
					33.17		3.17	25.5036	0.834211
					33		3	25.5751	0.789474
					32.78		2.78	25.6465	0.731579
					32.61		2.61	25.718	0.686842
					32.51		2.51	25.7894	0.660526
					32.49		2.49	25.8608	0.655263
					32.49		2.49	25.9323	0.655263
					32.49		2.49	26.0037	0.655263
					32.5		2.5	26.0752	0.657895
					32.6		2.6	26.1466	0.684211
					32.79		2.79	26.218	0.734211
					32.99		2.99	26.2895	0.786842
					33.16		3.16	26.3609	0.831579
					33.16		3.16	26.4323	0.831579
					33.16		3.16	26.5038	0.831579
					33		3	26.5752	0.789474
					32.78		2.78	26.6467	0.731579
					32.6		2.6	26.7181	0.684211
					32.52		2.52	26.7895	0.663158
					32.49		2.49	26.861	0.655263
					32.49		2.49	26.9324	0.655263
					32.49		2.49	27.0039	0.655263
					32.5		2.5	27.0753	0.657895
					32.59		2.59	27.1467	0.681579
					32.78		2.78	27.2182	0.731579
					33		3	27.2896	0.789474
					33.17		3.17	27.3611	0.834211
					33.17		3.17	27.4325	0.834211
					33.17		3.17	27.5039	0.834211
					32.99		2.99	27.5754	0.786842
					32.78		2.78	27.6468	0.731579
					32.62		2.62	27.7182	0.689474
					32.52		2.52	27.7897	0.663158
					32.49		2.49	27.8611	0.655263
					32.49		2.49	27.9326	0.655263
					32.49		2.49	28.004	0.655263
					32.51		2.51	28.0754	0.660526
					32.61		2.61	28.1469	0.686842
					32.78		2.78	28.2183	0.731579
					33		3	28.2898	0.789474
					33.17		3.17	28.3612	0.834211
					33.17		3.17	28.4326	0.834211
					33.17		3.17	28.5041	0.834211
					32.99		2.99	28.5755	0.786842
					32.78		2.78	28.6469	0.731579
					32.62		2.62	28.7184	0.689474
					32.51		2.51	28.7898	0.660526
					32.48		2.48	28.8613	0.652632
					32.48		2.48	28.9327	0.652632
					32.48		2.48	29.0041	0.652632
					32.5		2.5	29.0756	0.657895
					32.6		2.6	29.147	0.684211
					32.78		2.78	29.2185	0.731579
					33.01		3.01	29.2899	0.792105
					33.17		3.17	29.3613	0.834211
					33.17		3.17	29.4328	0.834211
					33.17		3.17	29.5042	0.834211
					33.01		3.01	29.5757	0.792105
					32.78		2.78	29.6471	0.731579
					32.61		2.61	29.7185	0.686842
					32.51		2.51	29.79	0.660526
					32.48		2.48	29.8614	0.652632
					32.48		2.48	29.9328	0.652632
					32.48		2.48	30.0043	0.652632
					32.5		2.5	30.0757	0.657895
					32.6		2.6	30.1472	0.684211
					32.79		2.79	30.2186	0.734211
					33		3	30.29	0.789474
					33.17		3.17	30.3615	0.834211
					33.17		3.17	30.4329	0.834211
					33.17		3.17	30.5044	0.834211
					33		3	30.5758	0.789474
					32.78		2.78	30.6472	0.731579
					32.62		2.62	30.7187	0.689474
					32.52		2.52	30.7901	0.663158
					32.48		2.48	30.8616	0.652632
					32.48		2.48	30.933	0.652632
					32.48		2.48	31.0044	0.652632
					32.52		2.52	31.0759	0.663158
					32.6		2.6	31.1473	0.684211
					32.77		2.77	31.2187	0.728947
					33		3	31.2902	0.789474
					33.16		3.16	31.3616	0.831579
					33.16		3.16	31.4331	0.831579
					33.16		3.16	31.5045	0.831579
					32.99		2.99	31.5759	0.786842
					32.78		2.78	31.6474	0.731579
					32.62		2.62	31.7188	0.689474
					32.53		2.53	31.7903	0.665789
					32.49		2.49	31.8617	0.655263
					32.49		2.49	31.9331	0.655263
					32.49		2.49	32.0046	0.655263
					32.52		2.52	32.076	0.663158
					32.61		2.61	32.1474	0.686842
					32.78		2.78	32.2189	0.731579
					33.01		3.01	32.2903	0.792105
					33.17		3.17	32.3618	0.834211
					33.17		3.17	32.4332	0.834211
					33.17		3.17	32.5046	0.834211
					33		3	32.5761	0.789474
					32.78		2.78	32.6475	0.731579
					32.62		2.62	32.719	0.689474
					32.53		2.53	32.7904	0.665789
					32.49		2.49	32.8618	0.655263
					32.49		2.49	32.9333	0.655263
					32.49		2.49	33.0047	0.655263
					32.52		2.52	33.0762	0.663158
					32.62		2.62	33.1476	0.689474
					32.78		2.78	33.219	0.731579
					33.01		3.01	33.2905	0.792105
					33.17		3.17	33.3619	0.834211
					33.17		3.17	33.4333	0.834211
					33.17		3.17	33.5048	0.834211
					33.01		3.01	33.5762	0.792105
					32.78		2.78	33.6477	0.731579
					32.62		2.62	33.7191	0.689474
					32.53		2.53	33.7905	0.665789
					32.48		2.48	33.862	0.652632
					32.48		2.48	33.9334	0.652632
					32.48		2.48	34.0049	0.652632
					32.52		2.52	34.0763	0.663158
					32.62		2.62	34.1477	0.689474
					32.79		2.79	34.2192	0.734211
					33.01		3.01	34.2906	0.792105
					33.17		3.17	34.3621	0.834211
					33.17		3.17	34.4335	0.834211
					33.17		3.17	34.5049	0.834211
					32.99		2.99	34.5764	0.786842
					32.78		2.78	34.6478	0.731579
					32.62		2.62	34.7192	0.689474
					32.52		2.52	34.7907	0.663158
					32.48		2.48	34.8621	0.652632
					32.48		2.48	34.9336	0.652632
					32.48		2.48	35.005	0.652632
					32.52		2.52	35.0764	0.663158
					32.62		2.62	35.1479	0.689474
					32.78		2.78	35.2193	0.731579
					33.01		3.01	35.2908	0.792105
					33.18		3.18	35.3622	0.836842
					33.18		3.18	35.4336	0.836842
					33.19		3.19	35.5051	0.839474
					33.01		3.01	35.5765	0.792105
					32.78		2.78	35.6479	0.731579
					32.62		2.62	35.7194	0.689474
					32.54		2.54	35.7908	0.668421
					32.51		2.51	35.8623	0.660526
					32.51		2.51	35.9337	0.660526
					32.51		2.51	36.0051	0.660526
					32.51		2.51	36.0766	0.660526
					32.6		2.6	36.148	0.684211
					32.77		2.77	36.2195	0.728947
					33		3	36.2909	0.789474
					33.16		3.16	36.3623	0.831579
					33.16		3.16	36.4338	0.831579
					33.16		3.16	36.5052	0.831579
					33		3	36.5767	0.789474
					32.78		2.78	36.6481	0.731579
					32.62		2.62	36.7195	0.689474
					32.5		2.5	36.791	0.657895
					32.46		2.46	36.8624	0.647368
					32.46		2.46	36.9338	0.647368
					32.46		2.46	37.0053	0.647368
					32.48		2.48	37.0767	0.652632
					32.58		2.58	37.1482	0.678947
					32.74		2.74	37.2196	0.721053
					32.97		2.97	37.291	0.781579
					33.12		3.12	37.3625	0.821053
					33.12		3.12	37.4339	0.821053
					33.12		3.12	37.5054	0.821053
					32.99		2.99	37.5768	0.786842
					32.74		2.74	37.6482	0.721053
					32.57		2.57	37.7197	0.676316
					32.48		2.48	37.7911	0.652632
					32.36		2.36	37.8626	0.621053
					32.36		2.36	37.934	0.621053
					32.35		2.35	38.0054	0.618421
					32.34		2.34	38.0769	0.615789
					32.45		2.45	38.1483	0.644737
					32.62		2.62	38.2197	0.689474
					32.85		2.85	38.2912	0.75
					33.02		3.02	38.3626	0.794737
					33.02		3.02	38.4341	0.794737
					33.02		3.02	38.5055	0.794737
					32.85		2.85	38.5769	0.75
					32.62		2.62	38.6484	0.689474
					32.46		2.46	38.7198	0.647368
					32.09		2.09	38.7913	0.55
					32		2	38.8627	0.526316
					32		2	38.9341	0.526316
					32		2	39.0056	0.526316
					32.03		2.03	39.077	0.534211
					32.14		2.14	39.1484	0.563158
					32.3		2.3	39.2199	0.605263
					32.53		2.53	39.2913	0.665789
					32.72		2.72	39.3628	0.715789
					32.72		2.72	39.4342	0.715789
					32.72		2.72	39.5056	0.715789
					32.53		2.53	39.5771	0.665789
					32.32		2.32	39.6485	0.610526
					32.14		2.14	39.72	0.563158
					32.03		2.03	39.7914	0.534211
					31.98		1.98	39.8628	0.521053
					31.98		1.98	39.9343	0.521053
					31.98		1.98	40.0057	0.521053
					32.02		2.02	40.0772	0.531579
					32.12		2.12	40.1486	0.557895
					32.29		2.29	40.22	0.602632
					32.52		2.52	40.2915	0.663158
					32.67		2.67	40.3629	0.702632
					32.67		2.67	40.4343	0.702632
					32.67		2.67	40.5058	0.702632
					32.5		2.5	40.5772	0.657895
					32.29		2.29	40.6487	0.602632
					32.12		2.12	40.7201	0.557895
					32.03		2.03	40.7915	0.534211
					31.99		1.99	40.863	0.523684
					31.99		1.99	40.9344	0.523684
					31.99		1.99	41.0059	0.523684
					32.02		2.02	41.0773	0.531579
					32.12		2.12	41.1487	0.557895
					32.28		2.28	41.2202	0.6
					32.48		2.48	41.2916	0.652632
					32.64		2.64	41.3631	0.694737
					32.64		2.64	41.4345	0.694737
					32.64		2.64	41.5059	0.694737
					32.48		2.48	41.5774	0.652632
					32.26		2.26	41.6488	0.594737
					32.09		2.09	41.7202	0.55
					32		2	41.7917	0.526316
					31.97		1.97	41.8631	0.518421
					31.97		1.97	41.9346	0.518421
					31.97		1.97	42.006	0.518421
					32		2	42.0774	0.526316
					32.09		2.09	42.1489	0.55
					32.25		2.25	42.2203	0.592105
					32.45		2.45	42.2918	0.644737
					32.63		2.63	42.3632	0.692105
					32.64		2.64	42.4346	0.694737
					32.64		2.64	42.5061	0.694737
					32.46		2.46	42.5775	0.647368
					32.24		2.24	42.6489	0.589474
					32.09		2.09	42.7204	0.55
					31.99		1.99	42.7918	0.523684
					31.97		1.97	42.8633	0.518421
					31.97		1.97	42.9347	0.518421
					31.97		1.97	43.0061	0.518421
					31.98		1.98	43.0776	0.521053
					32.08		2.08	43.149	0.547368
					32.23		2.23	43.2205	0.586842
					32.45		2.45	43.2919	0.644737
					32.64		2.64	43.3633	0.694737
					32.64		2.64	43.4348	0.694737
					32.64		2.64	43.5062	0.694737
					32.45		2.45	43.5777	0.644737
					32.23		2.23	43.6491	0.586842
					32.08		2.08	43.7205	0.547368
					31.98		1.98	43.792	0.521053
					31.95		1.95	43.8634	0.513158
					31.95		1.95	43.9348	0.513158
					31.95		1.95	44.0063	0.513158
					31.98		1.98	44.0777	0.521053
					32.08		2.08	44.1492	0.547368
					32.24		2.24	44.2206	0.589474
					32.46		2.46	44.292	0.647368
					32.64		2.64	44.3635	0.694737
					32.64		2.64	44.4349	0.694737
					32.64		2.64	44.5064	0.694737
					32.46		2.46	44.5778	0.647368
					32.25		2.25	44.6492	0.592105
					32.08		2.08	44.7207	0.547368
					31.99		1.99	44.7921	0.523684
					31.95		1.95	44.8636	0.513158
					31.95		1.95	44.935	0.513158
					31.95		1.95	45.0064	0.513158
					31.99		1.99	45.0779	0.523684
					32.07		2.07	45.1493	0.544737
					32.23		2.23	45.2207	0.586842
					32.46		2.46	45.2922	0.647368
					32.64		2.64	45.3636	0.694737
					32.64		2.64	45.4351	0.694737
					32.64		2.64	45.5065	0.694737
					32.47		2.47	45.5779	0.65
					32.25		2.25	45.6494	0.592105
					32.08		2.08	45.7208	0.547368
					31.98		1.98	45.7923	0.521053
					31.95		1.95	45.8637	0.513158
					31.95		1.95	45.9351	0.513158
					31.95		1.95	46.0066	0.513158
					31.97		1.97	46.078	0.518421
					32.07		2.07	46.1494	0.544737
					32.23		2.23	46.2209	0.586842
[truncated: 13,350 more rows]

## Sheet: 2c
					Measured Resistance (Ω)		Removing SMD Resistor value	Cycle Number	R/R0
[truncated: 19,256 more rows]

[truncated: 3 more sheets: 2d, 2e, 2f]
